# Supplementary material for: Extensively duplicated and transcriptionally active recent lateral gene transfer from a bacterial Wolbachia endosymbiont to its host filarial nematode Brugia malayi
Source: BMC Genomics. 2013 Sep 22;14:639. doi: 10.1186/1471-2164-14-639 (PMC3849323; doi:10.1186/1471-2164-14-639)
Supplement: Additional file 1 — List of BWA-detected nuwts. [file 1471-2164-14-639-S1.xls]

## Sheet: Sheet1
	Gene name	Gene range coverage	Position on wBm genome	Gene function	Fixed polymorphisms	Non-fixed polymorphisms
Wolbachia wBm (NC_006833) from 11586 to 12056, nuwt length= 470, mean nuwt coverage= 303, estimated copy number= 2.3, fixed polymorphisms= 7, estimated age= 1785715 years
Wolbachia wBm (NC_006833) from 31461 to 32551, nuwt length= 1090, mean nuwt coverage= 525, estimated copy number= 4.0, fixed polymorphisms= 12, estimated age= 1309525 years
	Wbm0021	440/1161	31461-31900	cysteine sulfinate desulfinase/cysteine desulfurase	5	2
	Wbm0022	518/699	32034-32551	alpha/beta fold family hydrolase	7	7
Wolbachia wBm (NC_006833) from 44841 to 45411, nuwt length= 570, mean nuwt coverage= 96, estimated copy number= 0.7, fixed polymorphisms= 15, estimated age= 3095238 years
	Wbm0033	195/195	44876-45070	hypothetical protein	4	2
Wolbachia wBm (NC_006833) from 57531 to 57676, nuwt length= 145, mean nuwt coverage= 27, estimated copy number= 0.2, fixed polymorphisms= 2, estimated age= 1666668 years
	Wbm0045	146/1236	57531-57676	amino acid transporter	2	0
Wolbachia wBm (NC_006833) from 82116 to 82216, nuwt length= 100, mean nuwt coverage= 17, estimated copy number= 0.1, fixed polymorphisms= 0, estimated age= 0 years
	Wbm0061	101/1830	82116-82216	stress response membrane GTPase	0	0
Wolbachia wBm (NC_006833) from 96161 to 96286, nuwt length= 125, mean nuwt coverage= 21, estimated copy number= 0.2, fixed polymorphisms= 0, estimated age= 0 years
	Wbm0074	126/795	96161-96286	xylanase/chitin deacetylase	0	0
Wolbachia wBm (NC_006833) from 99826 to 99966, nuwt length= 140, mean nuwt coverage= 18, estimated copy number= 0.1, fixed polymorphisms= 0, estimated age= 0 years
	Wbm0077	141/1278	99826-99966	prolyl-tRNA synthetase	0	0
Wolbachia wBm (NC_006833) from 100561 to 103726, nuwt length= 3165, mean nuwt coverage= 462, estimated copy number= 3.5, fixed polymorphisms= 16, estimated age= 595238 years
	Wbm0077	384/1278	100561-100944	prolyl-tRNA synthetase	3	10
	Wbm0078	378/378	100941-101318	4'-phosphopantetheinyl transferase	0	8
	Wbm0079	792/792	101341-102132	prolipoprotein diacylglyceryl transferase	5	70
	Wbm0080	450/450	102139-102588	SsrA-binding protein	1	5
	Wbm0081	213/213	103118-103330	hypothetical protein	3	4
Wolbachia wBm (NC_006833) from 104121 to 104236, nuwt length= 115, mean nuwt coverage= 27, estimated copy number= 0.2, fixed polymorphisms= 0, estimated age= 0 years
Wolbachia wBm (NC_006833) from 106801 to 106956, nuwt length= 155, mean nuwt coverage= 48, estimated copy number= 0.4, fixed polymorphisms= 5, estimated age= 3809525 years
Wolbachia wBm (NC_006833) from 118131 to 118716, nuwt length= 585, mean nuwt coverage= 212, estimated copy number= 1.6, fixed polymorphisms= 10, estimated age= 2023810 years
	Wbm5011	263/2286	118454-118716	ATP-binding subunit of Clp protease and DnaK/DnaJ chaperones (pseudogene region)	2	1
Wolbachia wBm (NC_006833) from 122266 to 122826, nuwt length= 560, mean nuwt coverage= 400, estimated copy number= 3.1, fixed polymorphisms= 11, estimated age= 2380952 years
	Wbm5012	246/246	122562-122807	cardiolipin synthase family enzyme (pseudogene region)	4	1
Wolbachia wBm (NC_006833) from 126116 to 126271, nuwt length= 155, mean nuwt coverage= 42, estimated copy number= 0.3, fixed polymorphisms= 3, estimated age= 2261905 years
	Wbm5014	156/1509	126116-126271	Type II secretory pathway, component PulD (pseudogene region)	3	0
Wolbachia wBm (NC_006833) from 129861 to 129961, nuwt length= 100, mean nuwt coverage= 18, estimated copy number= 0.1, fixed polymorphisms= 0, estimated age= 0 years
	Wbm0102	101/354	129861-129961	Asp-tRNAAsn/Glu-tRNAGln amidotransferase C subunit	0	2
Wolbachia wBm (NC_006833) from 131846 to 132671, nuwt length= 825, mean nuwt coverage= 92, estimated copy number= 0.7, fixed polymorphisms= 33, estimated age= 4761905 years
	Wbm0104	222/222	132148-132369	hypothetical protein	11	3
Wolbachia wBm (NC_006833) from 132706 to 132806, nuwt length= 100, mean nuwt coverage= 22, estimated copy number= 0.2, fixed polymorphisms= 0, estimated age= 0 years
	Wbm0105	90/213	132717-132806	hypothetical protein	0	6
Wolbachia wBm (NC_006833) from 134786 to 134896, nuwt length= 110, mean nuwt coverage= 23, estimated copy number= 0.2, fixed polymorphisms= 5, estimated age= 5357142 years
	Wbm0106	111/360	134786-134896	hypothetical protein	5	0
Wolbachia wBm (NC_006833) from 136141 to 136691, nuwt length= 550, mean nuwt coverage= 50, estimated copy number= 0.4, fixed polymorphisms= 20, estimated age= 4285715 years
	Wbm0107	551/1002	136141-136691	S-adenosyl-methyltransferase MraW	20	27
Wolbachia wBm (NC_006833) from 138221 to 138326, nuwt length= 105, mean nuwt coverage= 24, estimated copy number= 0.2, fixed polymorphisms= 3, estimated age= 3452380 years
Wolbachia wBm (NC_006833) from 141181 to 141321, nuwt length= 140, mean nuwt coverage= 26, estimated copy number= 0.2, fixed polymorphisms= 4, estimated age= 3452380 years
	Wbm0108	141/1161	141181-141321	dihydrolipoamide acyltransferase E2 component	4	9
Wolbachia wBm (NC_006833) from 141366 to 141666, nuwt length= 300, mean nuwt coverage= 66, estimated copy number= 0.5, fixed polymorphisms= 12, estimated age= 4761905 years
	Wbm0108	257/1161	141366-141622	dihydrolipoamide acyltransferase E2 component	10	0
Wolbachia wBm (NC_006833) from 142251 to 142556, nuwt length= 305, mean nuwt coverage= 25, estimated copy number= 0.2, fixed polymorphisms= 3, estimated age= 1190475 years
	Wbm5017	157/691	142251-142407	Ribulose-5-phosphate 4-epimerase related aldolase (pseudogene region)	0	11
Wolbachia wBm (NC_006833) from 148021 to 148196, nuwt length= 175, mean nuwt coverage= 47, estimated copy number= 0.4, fixed polymorphisms= 2, estimated age= 1309525 years
	Wbm0113	176/1239	148021-148196	actin-like ATPase	2	6
Wolbachia wBm (NC_006833) from 148481 to 148701, nuwt length= 220, mean nuwt coverage= 27, estimated copy number= 0.2, fixed polymorphisms= 4, estimated age= 2142858 years
	Wbm0113	221/1239	148481-148701	actin-like ATPase	4	6
Wolbachia wBm (NC_006833) from 148796 to 149291, nuwt length= 495, mean nuwt coverage= 52, estimated copy number= 0.4, fixed polymorphisms= 26, estimated age= 6309525 years
	Wbm0114	439/540	148853-149291	peptide deformylase	23	1
Wolbachia wBm (NC_006833) from 151201 to 151306, nuwt length= 105, mean nuwt coverage= 18, estimated copy number= 0.1, fixed polymorphisms= 2, estimated age= 2261905 years
	Wbm0116	106/258	151201-151306	hypothetical protein	2	0
Wolbachia wBm (NC_006833) from 187126 to 188546, nuwt length= 1420, mean nuwt coverage= 249, estimated copy number= 1.9, fixed polymorphisms= 59, estimated age= 5000000 years
	Wbm0147	571/573	187126-187696	thiol-disulfide isomerase	25	10
	Wbm0148	618/618	187805-188422	thymidylate kinase	20	14
Wolbachia wBm (NC_006833) from 188921 to 189351, nuwt length= 430, mean nuwt coverage= 92, estimated copy number= 0.7, fixed polymorphisms= 24, estimated age= 6666668 years
	Wbm0149	192/192	188992-189183	hypothetical protein	7	3
Wolbachia wBm (NC_006833) from 193231 to 193936, nuwt length= 705, mean nuwt coverage= 112, estimated copy number= 0.9, fixed polymorphisms= 29, estimated age= 4880952 years
	Wbm0153	430/1428	193507-193936	Zn-dependent carboxypeptidase	20	2
Wolbachia wBm (NC_006833) from 193991 to 194396, nuwt length= 405, mean nuwt coverage= 211, estimated copy number= 1.6, fixed polymorphisms= 18, estimated age= 5238095 years
	Wbm0153	406/1428	193991-194396	Zn-dependent carboxypeptidase	18	2
Wolbachia wBm (NC_006833) from 212836 to 212966, nuwt length= 130, mean nuwt coverage= 25, estimated copy number= 0.2, fixed polymorphisms= 4, estimated age= 3690475 years
	Wbm5026	131/745	212836-212966	Unchracterized conserved protein (pseudogene region)	4	1
Wolbachia wBm (NC_006833) from 213111 to 213271, nuwt length= 160, mean nuwt coverage= 33, estimated copy number= 0.3, fixed polymorphisms= 4, estimated age= 2976190 years
	Wbm5026	161/745	213111-213271	Unchracterized conserved protein (pseudogene region)	4	4
Wolbachia wBm (NC_006833) from 213291 to 213426, nuwt length= 135, mean nuwt coverage= 26, estimated copy number= 0.2, fixed polymorphisms= 2, estimated age= 1785715 years
	Wbm5026	136/745	213291-213426	Unchracterized conserved protein (pseudogene region)	2	3
Wolbachia wBm (NC_006833) from 215226 to 215671, nuwt length= 445, mean nuwt coverage= 50, estimated copy number= 0.4, fixed polymorphisms= 9, estimated age= 2380952 years
	Wbm0169	446/1620	215226-215671	CTP synthetase	9	15
Wolbachia wBm (NC_006833) from 241361 to 241661, nuwt length= 300, mean nuwt coverage= 31, estimated copy number= 0.2, fixed polymorphisms= 6, estimated age= 2380952 years
	Wbm0186	301/882	241361-241661	preprotein translocase subunit SecF	6	14
Wolbachia wBm (NC_006833) from 264526 to 264746, nuwt length= 220, mean nuwt coverage= 493, estimated copy number= 3.8, fixed polymorphisms= 2, estimated age= 1071428 years
	Wbm0202	221/699	264526-264746	ubiquinone/menaquinone biosynthesis methylase	2	1
Wolbachia wBm (NC_006833) from 265091 to 265311, nuwt length= 220, mean nuwt coverage= 52, estimated copy number= 0.4, fixed polymorphisms= 3, estimated age= 1666668 years
	Wbm5031	193/1014	265119-265311	Bacterial cell division membrane protein, FtsW (pseudogene region)	2	0
Wolbachia wBm (NC_006833) from 265931 to 266636, nuwt length= 705, mean nuwt coverage= 206, estimated copy number= 1.6, fixed polymorphisms= 26, estimated age= 4404762 years
	Wbm5031	202/1014	265931-266132	Bacterial cell division membrane protein, FtsW (pseudogene region)	7	11
	Wbm0203	383/1707	266254-266636	ABC-type multidrug transport system, ATPase and permease component	14	4
Wolbachia wBm (NC_006833) from 266731 to 266836, nuwt length= 105, mean nuwt coverage= 56, estimated copy number= 0.4, fixed polymorphisms= 7, estimated age= 7976190 years
	Wbm0203	106/1707	266731-266836	ABC-type multidrug transport system, ATPase and permease component	7	0
Wolbachia wBm (NC_006833) from 297506 to 297881, nuwt length= 375, mean nuwt coverage= 286, estimated copy number= 2.2, fixed polymorphisms= 9, estimated age= 2857142 years
	Wbm0224	122/279	297506-297627	hypothetical protein	3	1
	Wbm0225	174/294	297708-297881	hypothetical protein	4	2
Wolbachia wBm (NC_006833) from 309786 to 310646, nuwt length= 860, mean nuwt coverage= 529, estimated copy number= 4.0, fixed polymorphisms= 13, estimated age= 1785715 years
	Wbm0239	112/975	309786-309897	hypothetical protein	2	2
	Wbm0240	369/369	309894-310262	HIT family hydrolase	6	1
	Wbm0241	354/354	310288-310641	NADH:ubiquinone oxidoreductase chain A	5	2
Wolbachia wBm (NC_006833) from 320156 to 320271, nuwt length= 115, mean nuwt coverage= 19, estimated copy number= 0.1, fixed polymorphisms= 0, estimated age= 0 years
	Wbm0253	116/909	320156-320271	hypothetical protein	0	0
Wolbachia wBm (NC_006833) from 321746 to 321851, nuwt length= 105, mean nuwt coverage= 19, estimated copy number= 0.1, fixed polymorphisms= 0, estimated age= 0 years
	Wbm0255	106/1386	321746-321851	amidophosphoribosyltransferase	0	2
Wolbachia wBm (NC_006833) from 325466 to 326316, nuwt length= 850, mean nuwt coverage= 521, estimated copy number= 4.0, fixed polymorphisms= 13, estimated age= 1785715 years
	Wbm0257	433/2460	325884-326316	DNA mismatch repair protein MutS	6	4
Wolbachia wBm (NC_006833) from 327681 to 328306, nuwt length= 625, mean nuwt coverage= 980, estimated copy number= 7.5, fixed polymorphisms= 9, estimated age= 1666668 years
	Wbm0257	626/2460	327681-328306	DNA mismatch repair protein MutS	9	4
Wolbachia wBm (NC_006833) from 335386 to 335566, nuwt length= 180, mean nuwt coverage= 79, estimated copy number= 0.6, fixed polymorphisms= 0, estimated age= 0 years
	Wbm0263	181/2817	335386-335566	excinuclease ATPase subunit, UvrA	0	0
Wolbachia wBm (NC_006833) from 336401 to 336726, nuwt length= 325, mean nuwt coverage= 56, estimated copy number= 0.4, fixed polymorphisms= 16, estimated age= 5833332 years
	Wbm0263	326/2817	336401-336726	excinuclease ATPase subunit, UvrA	16	3
Wolbachia wBm (NC_006833) from 359441 to 359586, nuwt length= 145, mean nuwt coverage= 33, estimated copy number= 0.3, fixed polymorphisms= 2, estimated age= 1666668 years
	Wbm0274	84/195	359503-359586	hypothetical protein	0	1
Wolbachia wBm (NC_006833) from 359601 to 361606, nuwt length= 2005, mean nuwt coverage= 157, estimated copy number= 1.2, fixed polymorphisms= 48, estimated age= 2857142 years
	Wbm0274	97/195	359601-359697	hypothetical protein	2	0
	Wbm0275	729/729	360122-360850	glutamine synthetase	19	0
	Wbm0276	450/1383	361157-361606	chromosomal replication initiation protein	7	1
Wolbachia wBm (NC_006833) from 384236 to 384341, nuwt length= 105, mean nuwt coverage= 19, estimated copy number= 0.1, fixed polymorphisms= 0, estimated age= 0 years
	Wbm0293	106/1017	384236-384341	ABC-type phosphate transport system, periplasmic component	0	5
Wolbachia wBm (NC_006833) from 384346 to 384531, nuwt length= 185, mean nuwt coverage= 26, estimated copy number= 0.2, fixed polymorphisms= 4, estimated age= 2619048 years
	Wbm0293	186/1017	384346-384531	ABC-type phosphate transport system, periplasmic component	4	3
Wolbachia wBm (NC_006833) from 384536 to 384686, nuwt length= 150, mean nuwt coverage= 25, estimated copy number= 0.2, fixed polymorphisms= 2, estimated age= 1547620 years
	Wbm0293	151/1017	384536-384686	ABC-type phosphate transport system, periplasmic component	2	2
Wolbachia wBm (NC_006833) from 386856 to 387316, nuwt length= 460, mean nuwt coverage= 167, estimated copy number= 1.3, fixed polymorphisms= 28, estimated age= 7261905 years
	Wbm0295	364/1011	386953-387316	protein chain release factor B	24	21
Wolbachia wBm (NC_006833) from 388436 to 388676, nuwt length= 240, mean nuwt coverage= 47, estimated copy number= 0.4, fixed polymorphisms= 8, estimated age= 3928572 years
	Wbm0296	190/1323	388487-388676	ankyrin repeat-containing protein	5	11
Wolbachia wBm (NC_006833) from 417331 to 417701, nuwt length= 370, mean nuwt coverage= 47, estimated copy number= 0.4, fixed polymorphisms= 16, estimated age= 5119048 years
	Wbm0316	205/345	417331-417535	endonuclease	9	0
	Wbm0317	148/429	417554-417701	50S ribosomal protein L17	7	0
Wolbachia wBm (NC_006833) from 418851 to 419376, nuwt length= 525, mean nuwt coverage= 49, estimated copy number= 0.4, fixed polymorphisms= 21, estimated age= 4761905 years
	Wbm0318	207/1068	418851-419057	DNA-directed RNA polymerase subunit alpha	3	7
	Wbm0319	298/387	419079-419376	30S ribosomal protein S11	18	5
Wolbachia wBm (NC_006833) from 419576 to 419701, nuwt length= 125, mean nuwt coverage= 36, estimated copy number= 0.3, fixed polymorphisms= 3, estimated age= 2857142 years
	Wbm0320	126/369	419576-419701	30S ribosomal protein S13	3	0
Wolbachia wBm (NC_006833) from 419711 to 419836, nuwt length= 125, mean nuwt coverage= 17, estimated copy number= 0.1, fixed polymorphisms= 2, estimated age= 1904762 years
	Wbm0320	126/369	419711-419836	30S ribosomal protein S13	2	0
Wolbachia wBm (NC_006833) from 419906 to 420046, nuwt length= 140, mean nuwt coverage= 24, estimated copy number= 0.2, fixed polymorphisms= 2, estimated age= 1666668 years
	Wbm0321	133/651	419914-420046	adenylate kinase	2	1
Wolbachia wBm (NC_006833) from 420281 to 420386, nuwt length= 105, mean nuwt coverage= 19, estimated copy number= 0.1, fixed polymorphisms= 3, estimated age= 3452380 years
	Wbm0321	106/651	420281-420386	adenylate kinase	3	0
Wolbachia wBm (NC_006833) from 420546 to 421171, nuwt length= 625, mean nuwt coverage= 48, estimated copy number= 0.4, fixed polymorphisms= 29, estimated age= 5476190 years
	Wbm0322	611/1329	420561-421171	preprotein translocase subunit SecY	29	1
Wolbachia wBm (NC_006833) from 422191 to 423876, nuwt length= 1685, mean nuwt coverage= 242, estimated copy number= 1.8, fixed polymorphisms= 52, estimated age= 3690475 years
	Wbm0323	173/471	422191-422363	50S ribosomal protein L15	5	1
	Wbm0324	513/513	422367-422879	30S ribosomal protein S5	12	12
	Wbm0325	372/372	422892-423263	50S ribosomal protein L18	12	0
	Wbm0326	546/546	423269-423814	50S ribosomal protein L6	23	0
Wolbachia wBm (NC_006833) from 423976 to 424576, nuwt length= 600, mean nuwt coverage= 42, estimated copy number= 0.3, fixed polymorphisms= 18, estimated age= 3571428 years
	Wbm0327	251/396	423976-424226	30S ribosomal protein S8	6	9
	Wbm0328	309/309	424248-424556	30S ribosomal protein S14	12	1
Wolbachia wBm (NC_006833) from 424666 to 425056, nuwt length= 390, mean nuwt coverage= 30, estimated copy number= 0.2, fixed polymorphisms= 6, estimated age= 1785715 years
	Wbm0329	391/534	424666-425056	50S ribosomal protein L5	6	5
Wolbachia wBm (NC_006833) from 451236 to 451466, nuwt length= 230, mean nuwt coverage= 41, estimated copy number= 0.3, fixed polymorphisms= 11, estimated age= 5714285 years
	Wbm0359	159/1167	451236-451394	major facilitator superfamily permease	6	0
Wolbachia wBm (NC_006833) from 460996 to 461141, nuwt length= 145, mean nuwt coverage= 43, estimated copy number= 0.3, fixed polymorphisms= 0, estimated age= 0 years
	Wbm0363	146/3405	460996-461141	isoleucyl-tRNA synthetase	0	0
Wolbachia wBm (NC_006833) from 461581 to 461776, nuwt length= 195, mean nuwt coverage= 21, estimated copy number= 0.2, fixed polymorphisms= 3, estimated age= 1785715 years
	Wbm0363	196/3405	461581-461776	isoleucyl-tRNA synthetase	3	1
Wolbachia wBm (NC_006833) from 463626 to 463731, nuwt length= 105, mean nuwt coverage= 22, estimated copy number= 0.2, fixed polymorphisms= 0, estimated age= 0 years
Wolbachia wBm (NC_006833) from 463916 to 464216, nuwt length= 300, mean nuwt coverage= 518, estimated copy number= 4.0, fixed polymorphisms= 6, estimated age= 2380952 years
	Wbm0365	301/639	463916-464216	EndoIII-related endonuclease	6	3
Wolbachia wBm (NC_006833) from 466066 to 466296, nuwt length= 230, mean nuwt coverage= 40, estimated copy number= 0.3, fixed polymorphisms= 10, estimated age= 5119048 years
	Wbm0367	231/1428	466066-466296	isocitrate dehydrogenase	10	0
Wolbachia wBm (NC_006833) from 477246 to 478201, nuwt length= 955, mean nuwt coverage= 278, estimated copy number= 2.1, fixed polymorphisms= 37, estimated age= 4642858 years
	Wbm0374	864/954	477246-478109	hypothetical protein	34	19
Wolbachia wBm (NC_006833) from 478736 to 478881, nuwt length= 145, mean nuwt coverage= 28, estimated copy number= 0.2, fixed polymorphisms= 0, estimated age= 0 years
	Wbm0375	146/1026	478736-478881	NADH dehydrogenase subunit H	0	1
Wolbachia wBm (NC_006833) from 499101 to 499276, nuwt length= 175, mean nuwt coverage= 22, estimated copy number= 0.2, fixed polymorphisms= 5, estimated age= 3452380 years
	Wbm0393	96/1950	499181-499276	DNA-directed RNA polymerase sigma 70 subunit, RpoD	5	0
Wolbachia wBm (NC_006833) from 510426 to 510541, nuwt length= 115, mean nuwt coverage= 20, estimated copy number= 0.2, fixed polymorphisms= 1, estimated age= 1071428 years
Wolbachia wBm (NC_006833) from 510556 to 510781, nuwt length= 225, mean nuwt coverage= 39, estimated copy number= 0.3, fixed polymorphisms= 1, estimated age= 476190 years
Wolbachia wBm (NC_006833) from 514046 to 514186, nuwt length= 140, mean nuwt coverage= 20, estimated copy number= 0.2, fixed polymorphisms= 0, estimated age= 0 years
	Wbm0400	141/795	514046-514186	inorganic polyphosphate/ATP-NAD kinase	0	2
Wolbachia wBm (NC_006833) from 517851 to 518361, nuwt length= 510, mean nuwt coverage= 126, estimated copy number= 1.0, fixed polymorphisms= 3, estimated age= 714285 years
Wolbachia wBm (NC_006833) from 559941 to 560421, nuwt length= 480, mean nuwt coverage= 847, estimated copy number= 6.5, fixed polymorphisms= 9, estimated age= 2261905 years
	Wbm0429	367/1182	559941-560307	DNA polymerase III beta clamp subunit	6	2
Wolbachia wBm (NC_006833) from 612721 to 613226, nuwt length= 505, mean nuwt coverage= 114, estimated copy number= 0.9, fixed polymorphisms= 24, estimated age= 5714285 years
	Wbm0469	403/1635	612721-613123	metallo-beta-lactamase superfamily hydrolase	21	3
Wolbachia wBm (NC_006833) from 617651 to 617786, nuwt length= 135, mean nuwt coverage= 27, estimated copy number= 0.2, fixed polymorphisms= 4, estimated age= 3571428 years
	Wbm5058	136/745	617651-617786	Unchracterized conserved protein (pseudogene region)	4	0
Wolbachia wBm (NC_006833) from 617931 to 618096, nuwt length= 165, mean nuwt coverage= 39, estimated copy number= 0.3, fixed polymorphisms= 4, estimated age= 2857142 years
	Wbm5058	166/745	617931-618096	Unchracterized conserved protein (pseudogene region)	4	3
Wolbachia wBm (NC_006833) from 618111 to 618226, nuwt length= 115, mean nuwt coverage= 28, estimated copy number= 0.2, fixed polymorphisms= 2, estimated age= 2023810 years
	Wbm5058	116/745	618111-618226	Unchracterized conserved protein (pseudogene region)	2	2
Wolbachia wBm (NC_006833) from 621861 to 621966, nuwt length= 105, mean nuwt coverage= 21, estimated copy number= 0.2, fixed polymorphisms= 2, estimated age= 2261905 years
Wolbachia wBm (NC_006833) from 647361 to 647546, nuwt length= 185, mean nuwt coverage= 54, estimated copy number= 0.4, fixed polymorphisms= 9, estimated age= 5833332 years
	Wbm0496	186/1773	647361-647546	ribonuclease G and E	9	0
Wolbachia wBm (NC_006833) from 654281 to 654506, nuwt length= 225, mean nuwt coverage= 489, estimated copy number= 3.7, fixed polymorphisms= 3, estimated age= 1547620 years
	Wbm0502	226/561	654281-654506	50S ribosomal protein L9	3	2
Wolbachia wBm (NC_006833) from 655561 to 655701, nuwt length= 140, mean nuwt coverage= 26, estimated copy number= 0.2, fixed polymorphisms= 0, estimated age= 0 years
	Wbm0503	141/1293	655561-655701	adenylosuccinate lyase	0	0
Wolbachia wBm (NC_006833) from 656831 to 657076, nuwt length= 245, mean nuwt coverage= 86, estimated copy number= 0.7, fixed polymorphisms= 4, estimated age= 1904762 years
Wolbachia wBm (NC_006833) from 672311 to 672516, nuwt length= 205, mean nuwt coverage= 33, estimated copy number= 0.3, fixed polymorphisms= 7, estimated age= 4047620 years
	Wbm0513	56/183	672461-672516	hypothetical protein	4	3
Wolbachia wBm (NC_006833) from 683516 to 683961, nuwt length= 445, mean nuwt coverage= 54, estimated copy number= 0.4, fixed polymorphisms= 11, estimated age= 2976190 years
	Wbm0527	446/1497	683516-683961	IMP dehydrogenase, GuaB	11	20
Wolbachia wBm (NC_006833) from 712681 to 712931, nuwt length= 250, mean nuwt coverage= 57, estimated copy number= 0.4, fixed polymorphisms= 7, estimated age= 3333332 years
	Wbm5065	251/825	712681-712931	Uncharacterized conserved protein (pseudogene region)	7	4
Wolbachia wBm (NC_006833) from 736461 to 736871, nuwt length= 410, mean nuwt coverage= 107, estimated copy number= 0.8, fixed polymorphisms= 1, estimated age= 238095 years
	Wbm0560	411/672	736461-736871	PQQ-like beta-propeller repeat-containing protein	1	1
Wolbachia wBm (NC_006833) from 738161 to 738291, nuwt length= 130, mean nuwt coverage= 20, estimated copy number= 0.2, fixed polymorphisms= 0, estimated age= 0 years
	Wbm0561	131/1389	738161-738291	dihydrolipoamide dehydrogenase E3 component	0	1
Wolbachia wBm (NC_006833) from 745866 to 746041, nuwt length= 175, mean nuwt coverage= 23, estimated copy number= 0.2, fixed polymorphisms= 8, estimated age= 5476190 years
	Wbm5070	176/853	745866-746041	Predicted Rossmann fold nucleotide-binding protein involved in DNA uptake (pseudogene region)	8	0
Wolbachia wBm (NC_006833) from 761981 to 762321, nuwt length= 340, mean nuwt coverage= 37, estimated copy number= 0.3, fixed polymorphisms= 2, estimated age= 714285 years
	Wbm0584	212/492	761981-762192	ubiquinone biosynthesis protein COQ7	1	0
	Wbm0585	116/513	762206-762321	disulfide bond formation protein DsbB	1	5
Wolbachia wBm (NC_006833) from 788291 to 788696, nuwt length= 405, mean nuwt coverage= 373, estimated copy number= 2.8, fixed polymorphisms= 7, estimated age= 2023810 years
	Wbm0602	406/1191	788291-788696	cell division protein FtsZ	7	6
Wolbachia wBm (NC_006833) from 823311 to 823716, nuwt length= 405, mean nuwt coverage= 118, estimated copy number= 0.9, fixed polymorphisms= 1, estimated age= 238095 years
	Wbm0630	406/1467	823311-823716	leucyl aminopeptidase	1	5
Wolbachia wBm (NC_006833) from 848426 to 848586, nuwt length= 160, mean nuwt coverage= 24, estimated copy number= 0.2, fixed polymorphisms= 3, estimated age= 2261905 years
	Wbm0647	161/8520	848426-848586	DNA-directed RNA polymerase subunit beta/beta'	3	3
Wolbachia wBm (NC_006833) from 898986 to 899516, nuwt length= 530, mean nuwt coverage= 65, estimated copy number= 0.5, fixed polymorphisms= 5, estimated age= 1071428 years
	Wbm0693	279/279	899021-899299	hypothetical protein	4	2
	Wbm9002	125/125	899374-899498	5S ribosomal RNA	0	0
Wolbachia wBm (NC_006833) from 901686 to 902096, nuwt length= 410, mean nuwt coverage= 135, estimated copy number= 1.0, fixed polymorphisms= 13, estimated age= 3809525 years
	Wbm9001	411/2796	901686-902096	23S ribosomal RNA	13	3
Wolbachia wBm (NC_006833) from 917951 to 918116, nuwt length= 165, mean nuwt coverage= 181, estimated copy number= 1.4, fixed polymorphisms= 2, estimated age= 1428572 years
	Wbm0706	166/1335	917951-918116	hypothetical protein	2	0
Wolbachia wBm (NC_006833) from 946236 to 946826, nuwt length= 590, mean nuwt coverage= 229, estimated copy number= 1.7, fixed polymorphisms= 9, estimated age= 1785715 years
Wolbachia wBm (NC_006833) from 948241 to 948636, nuwt length= 395, mean nuwt coverage= 43, estimated copy number= 0.3, fixed polymorphisms= 23, estimated age= 6904762 years
	Wbm0725	396/2550	948241-948636	DNA polymerase I	23	6
Wolbachia wBm (NC_006833) from 966241 to 966831, nuwt length= 590, mean nuwt coverage= 115, estimated copy number= 0.9, fixed polymorphisms= 28, estimated age= 5595238 years
	Wbm0737	591/918	966241-966831	geranylgeranyl pyrophosphate synthase	28	1
Wolbachia wBm (NC_006833) from 984166 to 984771, nuwt length= 605, mean nuwt coverage= 101, estimated copy number= 0.8, fixed polymorphisms= 22, estimated age= 4285715 years
	Wbm0749	606/2796	984166-984771	hypothetical protein	22	4
Wolbachia wBm (NC_006833) from 990296 to 990436, nuwt length= 140, mean nuwt coverage= 19, estimated copy number= 0.1, fixed polymorphisms= 0, estimated age= 0 years
	Wbm0752	141/1236	990296-990436	hypothetical protein	0	2
Wolbachia wBm (NC_006833) from 993951 to 994336, nuwt length= 385, mean nuwt coverage= 32, estimated copy number= 0.2, fixed polymorphisms= 7, estimated age= 2142858 years
	Wbm5094	96/787	993951-994046	Predicted ATP-dependent serine protease (pseudogene region)	0	1
Wolbachia wBm (NC_006833) from 995101 to 995296, nuwt length= 195, mean nuwt coverage= 32, estimated copy number= 0.2, fixed polymorphisms= 4, estimated age= 2500000 years
	Wbm0755	196/906	995101-995296	Signal recognition particle GTPase	4	3
Wolbachia wBm (NC_006833) from 995536 to 995716, nuwt length= 180, mean nuwt coverage= 26, estimated copy number= 0.2, fixed polymorphisms= 6, estimated age= 3928572 years
	Wbm0756	181/393	995536-995716	scaffold protein	6	1
Wolbachia wBm (NC_006833) from 997001 to 997651, nuwt length= 650, mean nuwt coverage= 57, estimated copy number= 0.4, fixed polymorphisms= 17, estimated age= 3095238 years
	Wbm0759	651/1758	997001-997651	molecular chaperone, DnaK	17	68
Wolbachia wBm (NC_006833) from 998126 to 998601, nuwt length= 475, mean nuwt coverage= 95, estimated copy number= 0.7, fixed polymorphisms= 31, estimated age= 7738095 years
	Wbm0759	386/1758	998126-998511	molecular chaperone, DnaK	22	1
	Wbm0760	88/618	998514-998601	Signal peptidase I	9	0
Wolbachia wBm (NC_006833) from 1004376 to 1004746, nuwt length= 370, mean nuwt coverage= 130, estimated copy number= 1.0, fixed polymorphisms= 22, estimated age= 7023810 years
	Wbm0764	371/2379	1004376-1004746	DNA gyrase, topoisomerase II, B subunit, GyrB	22	9
Wolbachia wBm (NC_006833) from 1004751 to 1004861, nuwt length= 110, mean nuwt coverage= 59, estimated copy number= 0.5, fixed polymorphisms= 5, estimated age= 5357142 years
	Wbm0764	111/2379	1004751-1004861	DNA gyrase, topoisomerase II, B subunit, GyrB	5	0
Wolbachia wBm (NC_006833) from 1007036 to 1007241, nuwt length= 205, mean nuwt coverage= 101, estimated copy number= 0.8, fixed polymorphisms= 6, estimated age= 3452380 years
	Wbm0766	206/336	1007036-1007241	hypothetical protein	6	10
Wolbachia wBm (NC_006833) from 1009341 to 1009581, nuwt length= 240, mean nuwt coverage= 79, estimated copy number= 0.6, fixed polymorphisms= 2, estimated age= 952380 years
Wolbachia wBm (NC_006833) from 1011496 to 1011681, nuwt length= 185, mean nuwt coverage= 23, estimated copy number= 0.2, fixed polymorphisms= 6, estimated age= 3809525 years
	Wbm0770	145/1491	1011537-1011681	trypsin-like serine protease	3	1
Wolbachia wBm (NC_006833) from 1020041 to 1020171, nuwt length= 130, mean nuwt coverage= 27, estimated copy number= 0.2, fixed polymorphisms= 0, estimated age= 0 years
	Wbm0774	84/765	1020088-1020171	cytochrome c1	0	0
Wolbachia wBm (NC_006833) from 1033651 to 1036146, nuwt length= 2495, mean nuwt coverage= 432, estimated copy number= 3.3, fixed polymorphisms= 9, estimated age= 476190 years
	Wbm0783	183/183	1034634-1034816	hypothetical protein	3	0
	Wbm0784	183/183	1035157-1035339	hypothetical protein	0	1
	Wbm0785	223/1125	1035924-1036146	chaperone protein DnaJ	0	2
Wolbachia wBm (NC_006833) from 1039476 to 1040131, nuwt length= 655, mean nuwt coverage= 148, estimated copy number= 1.1, fixed polymorphisms= 26, estimated age= 4761905 years
	Wbm0786	656/2568	1039476-1040131	valyl-tRNA synthetase	26	21
Wolbachia wBm (NC_006833) from 1040161 to 1040311, nuwt length= 150, mean nuwt coverage= 257, estimated copy number= 2.0, fixed polymorphisms= 5, estimated age= 3928572 years
	Wbm0786	151/2568	1040161-1040311	valyl-tRNA synthetase	5	1
Wolbachia wBm (NC_006833) from 1047196 to 1047421, nuwt length= 225, mean nuwt coverage= 25, estimated copy number= 0.2, fixed polymorphisms= 1, estimated age= 476190 years
	Wbm0789	226/1185	1047196-1047421	Na+/H+-dicarboxylate symporter	1	14
Wolbachia wBm (NC_006833) from 1047856 to 1048076, nuwt length= 220, mean nuwt coverage= 77, estimated copy number= 0.6, fixed polymorphisms= 5, estimated age= 2738095 years
	Wbm0790	221/606	1047856-1048076	orotate phosphoribosyltransferase	5	8
Wolbachia wBm (NC_006833) from 1048261 to 1048386, nuwt length= 125, mean nuwt coverage= 30, estimated copy number= 0.2, fixed polymorphisms= 5, estimated age= 4761905 years
	Wbm0790	126/606	1048261-1048386	orotate phosphoribosyltransferase	5	0
Wolbachia wBm (NC_006833) from 1051451 to 1051551, nuwt length= 100, mean nuwt coverage= 19, estimated copy number= 0.1, fixed polymorphisms= 0, estimated age= 0 years
	Wbm0792	101/648	1051451-1051551	hypothetical protein	0	2
Wolbachia wBm (NC_006833) from 1054291 to 1055341, nuwt length= 1050, mean nuwt coverage= 45, estimated copy number= 0.3, fixed polymorphisms= 48, estimated age= 5476190 years
	Wbm0793	777/3240	1054291-1055067	Type IV secretory pathway, VirB6 components	42	4
	Wbm0794	125/3123	1055217-1055341	Type IV secretory pathway, VirB6 components	0	8
Wolbachia wBm (NC_006833) from 1063356 to 1064176, nuwt length= 820, mean nuwt coverage= 67, estimated copy number= 0.5, fixed polymorphisms= 37, estimated age= 5357142 years
	Wbm0796	73/2625	1063356-1063428	Type IV secretory pathway, VirB6 components	0	2
	Wbm0797	756/2406	1063421-1064176	type IV secretion system ATPase VirB4	37	15
