# Supplementary material for: Extensively duplicated and transcriptionally active recent lateral gene transfer from a bacterial Wolbachia endosymbiont to its host filarial nematode Brugia malayi
Source: BMC Genomics. 2013 Sep 22;14:639. doi: 10.1186/1471-2164-14-639 (PMC3849323; doi:10.1186/1471-2164-14-639)
Supplement: Additional file 2 — Comparison of Wolbachia wBm genes completely covered by BWA- and BLASTN-detected nuwts. [file 1471-2164-14-639-S2.xls]

## Sheet: Sheet1
Gene	Product	BWA-detected?	BLASTN-detected?
Wbm0033	hypothetical protein	Y	Y
Wbm0078	4'-phosphopantetheinyl transferase	Y	Y
Wbm0079	prolipoprotein diacylglyceryl transferase	Y	Y
Wbm0080	SsrA-binding protein	Y	Y
Wbm0081	hypothetical protein	Y	N
Wbm0104	hypothetical protein	Y	Y
Wbm0105	hypothetical protein	N	Y
Wbm0106	hypothetical protein	N	Y
Wbm0116	hypothetical protein	N	Y
Wbm0147	thiol-disulfide isomerase	Y	N
Wbm0148	thymidylate kinase	Y	Y
Wbm0149	hypothetical protein	Y	Y
Wbm0240	HIT family hydrolase	Y	Y
Wbm0241	NADH:ubiquinone oxidoreductase chain A	Y	Y
Wbm0264	hypothetical protein	N	Y
Wbm0274	hypothetical protein	N	Y
Wbm0275	glutamine synthetase	Y	Y
Wbm0317	50S ribosomal protein L17	N	Y
Wbm0319	30S ribosomal protein S11	N	Y
Wbm0324	30S ribosomal protein S5	Y	Y
Wbm0325	50S ribosomal protein L18	Y	Y
Wbm0326	50S ribosomal protein L6	Y	Y
Wbm0328	30S ribosomal protein S14	Y	Y
Wbm0522	hypothetical protein	N	Y
Wbm0524	hypothetical protein	N	Y
Wbm0693	hypothetical protein	Y	Y
Wbm0755	Signal recognition particle GTPase	N	Y
Wbm0756	scaffold protein	N	Y
Wbm0757	HesB/YadR/YfhF family protein	N	Y
Wbm0758	DnaJ-domain-containing protein	N	Y
Wbm0783	hypothetical protein	Y	N
Wbm0784	hypothetical protein	Y	Y
Wbm5012	cardiolipin synthase family enzyme (pseudogene region)	Y	Y
Wbm5026	Unchracterized conserved protein (pseudogene region)	N	Y
Wbm7032	tRNA-Gln	N	Y
Wbm9002	5S ribosomal RNA	Y	N
