# Supplementary material for: Extensively duplicated and transcriptionally active recent lateral gene transfer from a bacterial Wolbachia endosymbiont to its host filarial nematode Brugia malayi
Source: BMC Genomics. 2013 Sep 22;14:639. doi: 10.1186/1471-2164-14-639 (PMC3849323; doi:10.1186/1471-2164-14-639)
Supplement: Additional file 3 — List of BLASTN-detected nuwts. [file 1471-2164-14-639-S3.xls]

## Sheet: Sheet1
	Gene name	Gene coverage	Coverage on wBm genome	Gene function
Wolbachia wBm (NC_006833) from 1961 to 2066, nuwt length= 105, mean nuwt coverage= 178
	Wbm0002	106/1194	1961-2066	aspartate aminotransferase
Wolbachia wBm (NC_006833) from 2096 to 2241, nuwt length= 145, mean nuwt coverage= 123
	Wbm0002	146/1194	2096-2241	aspartate aminotransferase
Wolbachia wBm (NC_006833) from 2291 to 2391, nuwt length= 100, mean nuwt coverage= 151
	Wbm0002	101/1194	2291-2391	aspartate aminotransferase
Wolbachia wBm (NC_006833) from 5386 to 5486, nuwt length= 100, mean nuwt coverage= 74
	Wbm0005	101/1278	5386-5486	serine hydroxymethyltransferase
Wolbachia wBm (NC_006833) from 5886 to 6016, nuwt length= 130, mean nuwt coverage= 237
	Wbm0005	131/1278	5886-6016	serine hydroxymethyltransferase
Wolbachia wBm (NC_006833) from 11586 to 12046, nuwt length= 460, mean nuwt coverage= 518
Wolbachia wBm (NC_006833) from 23521 to 23671, nuwt length= 150, mean nuwt coverage= 87
	Wbm0016	151/1464	23521-23671	putative monovalent cation/H+ antiporter subunit D
Wolbachia wBm (NC_006833) from 31461 to 32551, nuwt length= 1090, mean nuwt coverage= 636
	Wbm0021	440/1161	31461-31900	cysteine sulfinate desulfinase/cysteine desulfurase
	Wbm0022	518/699	32034-32551	alpha/beta fold family hydrolase
Wolbachia wBm (NC_006833) from 44831 to 45406, nuwt length= 575, mean nuwt coverage= 107
	Wbm0033	195/195	44876-45070	hypothetical protein
Wolbachia wBm (NC_006833) from 57531 to 57696, nuwt length= 165, mean nuwt coverage= 110
	Wbm0045	166/1236	57531-57696	amino acid transporter
Wolbachia wBm (NC_006833) from 59771 to 60006, nuwt length= 235, mean nuwt coverage= 135
Wolbachia wBm (NC_006833) from 67431 to 68256, nuwt length= 825, mean nuwt coverage= 174
Wolbachia wBm (NC_006833) from 68281 to 68536, nuwt length= 255, mean nuwt coverage= 99
Wolbachia wBm (NC_006833) from 81076 to 81196, nuwt length= 120, mean nuwt coverage= 256
	Wbm7003	68/73	81076-81143	tRNA-Ala
Wolbachia wBm (NC_006833) from 81366 to 81746, nuwt length= 380, mean nuwt coverage= 54
Wolbachia wBm (NC_006833) from 82116 to 82216, nuwt length= 100, mean nuwt coverage= 17
	Wbm0061	101/1830	82116-82216	stress response membrane GTPase
Wolbachia wBm (NC_006833) from 86866 to 87121, nuwt length= 255, mean nuwt coverage= 49
Wolbachia wBm (NC_006833) from 87456 to 87621, nuwt length= 165, mean nuwt coverage= 22
Wolbachia wBm (NC_006833) from 87721 to 88131, nuwt length= 410, mean nuwt coverage= 135
Wolbachia wBm (NC_006833) from 90616 to 90731, nuwt length= 115, mean nuwt coverage= 83
	Wbm0069	116/246	90616-90731	hypothetical protein
Wolbachia wBm (NC_006833) from 96151 to 96301, nuwt length= 150, mean nuwt coverage= 169
	Wbm0074	151/795	96151-96301	xylanase/chitin deacetylase
Wolbachia wBm (NC_006833) from 96736 to 96896, nuwt length= 160, mean nuwt coverage= 116
	Wbm0075	161/1566	96736-96896	cell division protein FtsI
Wolbachia wBm (NC_006833) from 99826 to 100021, nuwt length= 195, mean nuwt coverage= 62
	Wbm0077	196/1278	99826-100021	prolyl-tRNA synthetase
Wolbachia wBm (NC_006833) from 100561 to 102801, nuwt length= 2240, mean nuwt coverage= 615
	Wbm0077	384/1278	100561-100944	prolyl-tRNA synthetase
	Wbm0078	378/378	100941-101318	4'-phosphopantetheinyl transferase
	Wbm0079	792/792	101341-102132	prolipoprotein diacylglyceryl transferase
	Wbm0080	450/450	102139-102588	SsrA-binding protein
Wolbachia wBm (NC_006833) from 102806 to 103221, nuwt length= 415, mean nuwt coverage= 254
	Wbm0081	104/213	103118-103221	hypothetical protein
Wolbachia wBm (NC_006833) from 103226 to 103721, nuwt length= 495, mean nuwt coverage= 275
	Wbm0081	105/213	103226-103330	hypothetical protein
Wolbachia wBm (NC_006833) from 103956 to 104081, nuwt length= 125, mean nuwt coverage= 115
Wolbachia wBm (NC_006833) from 104101 to 104261, nuwt length= 160, mean nuwt coverage= 99
Wolbachia wBm (NC_006833) from 104326 to 104441, nuwt length= 115, mean nuwt coverage= 92
	Wbm0082	116/591	104326-104441	hypothetical protein
Wolbachia wBm (NC_006833) from 104586 to 104756, nuwt length= 170, mean nuwt coverage= 48
	Wbm0082	171/591	104586-104756	hypothetical protein
Wolbachia wBm (NC_006833) from 106811 to 106966, nuwt length= 155, mean nuwt coverage= 360
Wolbachia wBm (NC_006833) from 108126 to 108266, nuwt length= 140, mean nuwt coverage= 159
	Wbm0087	141/1044	108126-108266	phenylalanyl-tRNA synthetase subunit alpha
Wolbachia wBm (NC_006833) from 117786 to 118711, nuwt length= 925, mean nuwt coverage= 355
	Wbm5011	258/2286	118454-118711	ATP-binding subunit of Clp protease and DnaK/DnaJ chaperones (pseudogene region)
Wolbachia wBm (NC_006833) from 121761 to 121861, nuwt length= 100, mean nuwt coverage= 28
Wolbachia wBm (NC_006833) from 122276 to 122821, nuwt length= 545, mean nuwt coverage= 551
	Wbm5012	246/246	122562-122807	cardiolipin synthase family enzyme (pseudogene region)
Wolbachia wBm (NC_006833) from 123981 to 124146, nuwt length= 165, mean nuwt coverage= 112
	Wbm0098	84/1041	124063-124146	dihydroorotate dehydrogenase 2
Wolbachia wBm (NC_006833) from 126111 to 126271, nuwt length= 160, mean nuwt coverage= 171
	Wbm5014	161/1509	126111-126271	Type II secretory pathway, component PulD (pseudogene region)
Wolbachia wBm (NC_006833) from 129846 to 130416, nuwt length= 570, mean nuwt coverage= 232
	Wbm0102	345/354	129846-130190	Asp-tRNAAsn/Glu-tRNAGln amidotransferase C subunit
	Wbm0103	237/927	130180-130416	phosphoribosylpyrophosphate synthetase
Wolbachia wBm (NC_006833) from 130931 to 131036, nuwt length= 105, mean nuwt coverage= 269
	Wbm0103	106/927	130931-131036	phosphoribosylpyrophosphate synthetase
Wolbachia wBm (NC_006833) from 131606 to 132671, nuwt length= 1065, mean nuwt coverage= 235
	Wbm0104	222/222	132148-132369	hypothetical protein
Wolbachia wBm (NC_006833) from 132706 to 132946, nuwt length= 240, mean nuwt coverage= 141
	Wbm0105	213/213	132717-132929	hypothetical protein
Wolbachia wBm (NC_006833) from 132986 to 133216, nuwt length= 230, mean nuwt coverage= 191
Wolbachia wBm (NC_006833) from 133251 to 133426, nuwt length= 175, mean nuwt coverage= 151
Wolbachia wBm (NC_006833) from 134706 to 135196, nuwt length= 490, mean nuwt coverage= 121
	Wbm0106	360/360	134739-135098	hypothetical protein
Wolbachia wBm (NC_006833) from 135421 to 135531, nuwt length= 110, mean nuwt coverage= 162
Wolbachia wBm (NC_006833) from 135636 to 135856, nuwt length= 220, mean nuwt coverage= 69
	Wbm0107	67/1002	135790-135856	S-adenosyl-methyltransferase MraW
Wolbachia wBm (NC_006833) from 135861 to 136096, nuwt length= 235, mean nuwt coverage= 119
	Wbm0107	236/1002	135861-136096	S-adenosyl-methyltransferase MraW
Wolbachia wBm (NC_006833) from 136116 to 136296, nuwt length= 180, mean nuwt coverage= 311
	Wbm0107	181/1002	136116-136296	S-adenosyl-methyltransferase MraW
Wolbachia wBm (NC_006833) from 136326 to 136696, nuwt length= 370, mean nuwt coverage= 293
	Wbm0107	371/1002	136326-136696	S-adenosyl-methyltransferase MraW
Wolbachia wBm (NC_006833) from 136806 to 137271, nuwt length= 465, mean nuwt coverage= 112
	Wbm5016	74/825	137198-137271	Ankyrin repeats containing protein (pseudogene region)
Wolbachia wBm (NC_006833) from 137306 to 137801, nuwt length= 495, mean nuwt coverage= 127
	Wbm5016	496/825	137306-137801	Ankyrin repeats containing protein (pseudogene region)
Wolbachia wBm (NC_006833) from 138211 to 138506, nuwt length= 295, mean nuwt coverage= 134
Wolbachia wBm (NC_006833) from 138571 to 138886, nuwt length= 315, mean nuwt coverage= 46
Wolbachia wBm (NC_006833) from 140031 to 140391, nuwt length= 360, mean nuwt coverage= 130
Wolbachia wBm (NC_006833) from 140501 to 140606, nuwt length= 105, mean nuwt coverage= 103
	Wbm0108	106/1161	140501-140606	dihydrolipoamide acyltransferase E2 component
Wolbachia wBm (NC_006833) from 140616 to 140756, nuwt length= 140, mean nuwt coverage= 177
	Wbm0108	141/1161	140616-140756	dihydrolipoamide acyltransferase E2 component
Wolbachia wBm (NC_006833) from 141101 to 141321, nuwt length= 220, mean nuwt coverage= 119
	Wbm0108	221/1161	141101-141321	dihydrolipoamide acyltransferase E2 component
Wolbachia wBm (NC_006833) from 141361 to 141666, nuwt length= 305, mean nuwt coverage= 132
	Wbm0108	262/1161	141361-141622	dihydrolipoamide acyltransferase E2 component
Wolbachia wBm (NC_006833) from 142141 to 142401, nuwt length= 260, mean nuwt coverage= 135
	Wbm5017	261/691	142141-142401	Ribulose-5-phosphate 4-epimerase related aldolase (pseudogene region)
Wolbachia wBm (NC_006833) from 142416 to 142591, nuwt length= 175, mean nuwt coverage= 52
Wolbachia wBm (NC_006833) from 142671 to 142866, nuwt length= 195, mean nuwt coverage= 67
	Wbm0109	196/651	142671-142866	hypothetical protein
Wolbachia wBm (NC_006833) from 142871 to 143106, nuwt length= 235, mean nuwt coverage= 125
	Wbm0109	236/651	142871-143106	hypothetical protein
Wolbachia wBm (NC_006833) from 143201 to 143361, nuwt length= 160, mean nuwt coverage= 114
	Wbm0109	120/651	143201-143320	hypothetical protein
Wolbachia wBm (NC_006833) from 143551 to 143846, nuwt length= 295, mean nuwt coverage= 122
	Wbm0110	296/618	143551-143846	hypothetical protein
Wolbachia wBm (NC_006833) from 143901 to 144096, nuwt length= 195, mean nuwt coverage= 126
	Wbm5018	123/874	143974-144096	Na+/H+-dicarboxylate symporter (pseudogene region)
Wolbachia wBm (NC_006833) from 144101 to 144256, nuwt length= 155, mean nuwt coverage= 51
	Wbm5018	156/874	144101-144256	Na+/H+-dicarboxylate symporter (pseudogene region)
Wolbachia wBm (NC_006833) from 144296 to 144541, nuwt length= 245, mean nuwt coverage= 137
	Wbm5018	246/874	144296-144541	Na+/H+-dicarboxylate symporter (pseudogene region)
Wolbachia wBm (NC_006833) from 144561 to 144756, nuwt length= 195, mean nuwt coverage= 118
	Wbm5018	196/874	144561-144756	Na+/H+-dicarboxylate symporter (pseudogene region)
Wolbachia wBm (NC_006833) from 144856 to 144991, nuwt length= 135, mean nuwt coverage= 80
Wolbachia wBm (NC_006833) from 145001 to 145106, nuwt length= 105, mean nuwt coverage= 109
Wolbachia wBm (NC_006833) from 145151 to 145461, nuwt length= 310, mean nuwt coverage= 221
	Wbm5019	228/246	145234-145461	Predicted aminoglycoside phosphotransferase (pseudogene region)
Wolbachia wBm (NC_006833) from 145476 to 145806, nuwt length= 330, mean nuwt coverage= 86
Wolbachia wBm (NC_006833) from 146006 to 146216, nuwt length= 210, mean nuwt coverage= 80
Wolbachia wBm (NC_006833) from 146261 to 146361, nuwt length= 100, mean nuwt coverage= 72
Wolbachia wBm (NC_006833) from 146436 to 146536, nuwt length= 100, mean nuwt coverage= 110
	Wbm0112	101/783	146436-146536	methionine aminopeptidase
Wolbachia wBm (NC_006833) from 146706 to 146956, nuwt length= 250, mean nuwt coverage= 191
	Wbm0112	251/783	146706-146956	methionine aminopeptidase
Wolbachia wBm (NC_006833) from 146996 to 147586, nuwt length= 590, mean nuwt coverage= 119
	Wbm0112	108/783	146996-147103	methionine aminopeptidase
	Wbm0113	108/1239	147479-147586	actin-like ATPase
Wolbachia wBm (NC_006833) from 147626 to 147796, nuwt length= 170, mean nuwt coverage= 172
	Wbm0113	171/1239	147626-147796	actin-like ATPase
Wolbachia wBm (NC_006833) from 148016 to 148196, nuwt length= 180, mean nuwt coverage= 153
	Wbm0113	181/1239	148016-148196	actin-like ATPase
Wolbachia wBm (NC_006833) from 148471 to 148891, nuwt length= 420, mean nuwt coverage= 86
	Wbm0113	247/1239	148471-148717	actin-like ATPase
Wolbachia wBm (NC_006833) from 148911 to 149466, nuwt length= 555, mean nuwt coverage= 116
	Wbm0114	482/540	148911-149392	peptide deformylase
	Wbm0115	85/801	149382-149466	Uracil-DNA glycosylase
Wolbachia wBm (NC_006833) from 149526 to 149661, nuwt length= 135, mean nuwt coverage= 285
	Wbm0115	136/801	149526-149661	Uracil-DNA glycosylase
Wolbachia wBm (NC_006833) from 149936 to 150121, nuwt length= 185, mean nuwt coverage= 175
	Wbm0115	186/801	149936-150121	Uracil-DNA glycosylase
Wolbachia wBm (NC_006833) from 150126 to 150391, nuwt length= 265, mean nuwt coverage= 106
	Wbm0115	57/801	150126-150182	Uracil-DNA glycosylase
Wolbachia wBm (NC_006833) from 150421 to 150541, nuwt length= 120, mean nuwt coverage= 58
Wolbachia wBm (NC_006833) from 150551 to 150681, nuwt length= 130, mean nuwt coverage= 42
Wolbachia wBm (NC_006833) from 150691 to 150981, nuwt length= 290, mean nuwt coverage= 47
Wolbachia wBm (NC_006833) from 150996 to 151916, nuwt length= 920, mean nuwt coverage= 89
	Wbm0116	258/258	151079-151336	hypothetical protein
	Wbm5020	383/501	151534-151916	Predicted ATPase, AAA+ superfamily (pseudogene region)
Wolbachia wBm (NC_006833) from 151921 to 152066, nuwt length= 145, mean nuwt coverage= 48
	Wbm5020	114/501	151921-152034	Predicted ATPase, AAA+ superfamily (pseudogene region)
Wolbachia wBm (NC_006833) from 152241 to 152496, nuwt length= 255, mean nuwt coverage= 130
	Wbm0117	94/669	152403-152496	lipoprotein
Wolbachia wBm (NC_006833) from 152516 to 152676, nuwt length= 160, mean nuwt coverage= 151
	Wbm0117	161/669	152516-152676	lipoprotein
Wolbachia wBm (NC_006833) from 152811 to 152926, nuwt length= 115, mean nuwt coverage= 269
	Wbm0117	116/669	152811-152926	lipoprotein
Wolbachia wBm (NC_006833) from 153421 to 153546, nuwt length= 125, mean nuwt coverage= 318
	Wbm0118	126/1671	153421-153546	UDP-N-acetylmuramate-alanine ligase
Wolbachia wBm (NC_006833) from 153571 to 153696, nuwt length= 125, mean nuwt coverage= 147
	Wbm0118	126/1671	153571-153696	UDP-N-acetylmuramate-alanine ligase
Wolbachia wBm (NC_006833) from 154221 to 154486, nuwt length= 265, mean nuwt coverage= 177
	Wbm0118	266/1671	154221-154486	UDP-N-acetylmuramate-alanine ligase
Wolbachia wBm (NC_006833) from 154921 to 155096, nuwt length= 175, mean nuwt coverage= 157
	Wbm0119	176/1278	154921-155096	phosphopyruvate hydratase
Wolbachia wBm (NC_006833) from 155511 to 155691, nuwt length= 180, mean nuwt coverage= 181
	Wbm0119	181/1278	155511-155691	phosphopyruvate hydratase
Wolbachia wBm (NC_006833) from 156056 to 156266, nuwt length= 210, mean nuwt coverage= 239
	Wbm0120	211/1023	156056-156266	GTPase ObgE
Wolbachia wBm (NC_006833) from 160171 to 160281, nuwt length= 110, mean nuwt coverage= 109
	Wbm0122	111/1494	160171-160281	hypothetical protein
Wolbachia wBm (NC_006833) from 160301 to 160406, nuwt length= 105, mean nuwt coverage= 85
	Wbm0122	106/1494	160301-160406	hypothetical protein
Wolbachia wBm (NC_006833) from 160696 to 160821, nuwt length= 125, mean nuwt coverage= 94
	Wbm0122	126/1494	160696-160821	hypothetical protein
Wolbachia wBm (NC_006833) from 161021 to 161156, nuwt length= 135, mean nuwt coverage= 109
	Wbm0122	136/1494	161021-161156	hypothetical protein
Wolbachia wBm (NC_006833) from 162351 to 163136, nuwt length= 785, mean nuwt coverage= 1800
	Wbm5022	417/582	162351-162767	Alpha/beta superfamily hydrolase (pseudogene region)
	Wbm0123	202/528	162935-163136	cytochrome c2
Wolbachia wBm (NC_006833) from 163901 to 164016, nuwt length= 115, mean nuwt coverage= 1031
Wolbachia wBm (NC_006833) from 164031 to 164361, nuwt length= 330, mean nuwt coverage= 360
	Wbm0124	79/1740	164283-164361	single-stranded DNA-specific exonuclease RecJ
Wolbachia wBm (NC_006833) from 166991 to 167096, nuwt length= 105, mean nuwt coverage= 63
	Wbm0125	106/1173	166991-167096	NADH dehydrogenase subunit D
Wolbachia wBm (NC_006833) from 171961 to 172161, nuwt length= 200, mean nuwt coverage= 374
	Wbm0129	201/1194	171961-172161	acetylornithine transaminase protein
Wolbachia wBm (NC_006833) from 187121 to 187266, nuwt length= 145, mean nuwt coverage= 324
	Wbm0147	143/573	187124-187266	thiol-disulfide isomerase
Wolbachia wBm (NC_006833) from 187286 to 188531, nuwt length= 1245, mean nuwt coverage= 777
	Wbm0147	411/573	187286-187696	thiol-disulfide isomerase
	Wbm0148	618/618	187805-188422	thymidylate kinase
Wolbachia wBm (NC_006833) from 188946 to 189281, nuwt length= 335, mean nuwt coverage= 449
	Wbm0149	192/192	188992-189183	hypothetical protein
Wolbachia wBm (NC_006833) from 189306 to 189411, nuwt length= 105, mean nuwt coverage= 437
Wolbachia wBm (NC_006833) from 189636 to 189821, nuwt length= 185, mean nuwt coverage= 1458
	Wbm0150	186/1830	189636-189821	ATP-dependent Zn protease, HflB
Wolbachia wBm (NC_006833) from 190241 to 190361, nuwt length= 120, mean nuwt coverage= 132
	Wbm0150	121/1830	190241-190361	ATP-dependent Zn protease, HflB
Wolbachia wBm (NC_006833) from 190701 to 190966, nuwt length= 265, mean nuwt coverage= 1113
	Wbm0150	266/1830	190701-190966	ATP-dependent Zn protease, HflB
Wolbachia wBm (NC_006833) from 193226 to 193936, nuwt length= 710, mean nuwt coverage= 474
	Wbm0153	430/1428	193507-193936	Zn-dependent carboxypeptidase
Wolbachia wBm (NC_006833) from 193986 to 194166, nuwt length= 180, mean nuwt coverage= 798
	Wbm0153	181/1428	193986-194166	Zn-dependent carboxypeptidase
Wolbachia wBm (NC_006833) from 194186 to 194516, nuwt length= 330, mean nuwt coverage= 649
	Wbm0153	331/1428	194186-194516	Zn-dependent carboxypeptidase
Wolbachia wBm (NC_006833) from 196701 to 196826, nuwt length= 125, mean nuwt coverage= 56
	Wbm0155	81/1158	196746-196826	tRNA-specific 2-thiouridylase MnmA
Wolbachia wBm (NC_006833) from 204651 to 204751, nuwt length= 100, mean nuwt coverage= 104
Wolbachia wBm (NC_006833) from 204761 to 204891, nuwt length= 130, mean nuwt coverage= 90
Wolbachia wBm (NC_006833) from 212611 to 213666, nuwt length= 1055, mean nuwt coverage= 1023
	Wbm5026	745/745	212800-213544	Unchracterized conserved protein (pseudogene region)
Wolbachia wBm (NC_006833) from 213671 to 213866, nuwt length= 195, mean nuwt coverage= 339
	Wbm0168	196/432	213671-213866	cytosine/adenosine deaminase
Wolbachia wBm (NC_006833) from 213921 to 214156, nuwt length= 235, mean nuwt coverage= 325
	Wbm0168	138/432	213921-214058	cytosine/adenosine deaminase
	Wbm0169	71/1620	214086-214156	CTP synthetase
Wolbachia wBm (NC_006833) from 214876 to 215016, nuwt length= 140, mean nuwt coverage= 86
	Wbm0169	141/1620	214876-215016	CTP synthetase
Wolbachia wBm (NC_006833) from 215021 to 215151, nuwt length= 130, mean nuwt coverage= 109
	Wbm0169	131/1620	215021-215151	CTP synthetase
Wolbachia wBm (NC_006833) from 215161 to 215766, nuwt length= 605, mean nuwt coverage= 142
	Wbm0169	545/1620	215161-215705	CTP synthetase
	Wbm0170	62/366	215705-215766	preprotein translocase subunit SecG
Wolbachia wBm (NC_006833) from 221641 to 221841, nuwt length= 200, mean nuwt coverage= 83
	Wbm0173	201/867	221641-221841	4-diphosphocytidyl-2-C-methyl-D-erythritol kinase
Wolbachia wBm (NC_006833) from 240836 to 241066, nuwt length= 230, mean nuwt coverage= 140
	Wbm0185	109/285	240836-240944	hypothetical protein
Wolbachia wBm (NC_006833) from 241156 to 241726, nuwt length= 570, mean nuwt coverage= 162
	Wbm0186	571/882	241156-241726	preprotein translocase subunit SecF
Wolbachia wBm (NC_006833) from 260756 to 261241, nuwt length= 485, mean nuwt coverage= 164
Wolbachia wBm (NC_006833) from 261276 to 261641, nuwt length= 365, mean nuwt coverage= 145
	Wbm5030	359/395	261276-261634	Phage terminase related protein (pseudogene region)
Wolbachia wBm (NC_006833) from 261661 to 261786, nuwt length= 125, mean nuwt coverage= 88
Wolbachia wBm (NC_006833) from 264526 to 264741, nuwt length= 215, mean nuwt coverage= 1077
	Wbm0202	216/699	264526-264741	ubiquinone/menaquinone biosynthesis methylase
Wolbachia wBm (NC_006833) from 265101 to 265311, nuwt length= 210, mean nuwt coverage= 151
	Wbm5031	193/1014	265119-265311	Bacterial cell division membrane protein, FtsW (pseudogene region)
Wolbachia wBm (NC_006833) from 265926 to 266321, nuwt length= 395, mean nuwt coverage= 1170
	Wbm5031	207/1014	265926-266132	Bacterial cell division membrane protein, FtsW (pseudogene region)
	Wbm0203	68/1707	266254-266321	ABC-type multidrug transport system, ATPase and permease component
Wolbachia wBm (NC_006833) from 266326 to 266606, nuwt length= 280, mean nuwt coverage= 1508
	Wbm0203	281/1707	266326-266606	ABC-type multidrug transport system, ATPase and permease component
Wolbachia wBm (NC_006833) from 266726 to 266841, nuwt length= 115, mean nuwt coverage= 2452
	Wbm0203	116/1707	266726-266841	ABC-type multidrug transport system, ATPase and permease component
Wolbachia wBm (NC_006833) from 269616 to 269851, nuwt length= 235, mean nuwt coverage= 77
	Wbm0204	236/267	269616-269851	hypothetical protein
Wolbachia wBm (NC_006833) from 270396 to 270686, nuwt length= 290, mean nuwt coverage= 139
	Wbm0205	291/1698	270396-270686	arginyl-tRNA synthetase
Wolbachia wBm (NC_006833) from 284136 to 284441, nuwt length= 305, mean nuwt coverage= 77
	Wbm0213	129/816	284136-284264	hypothetical protein
	Wbm0214	173/609	284269-284441	hypothetical protein
Wolbachia wBm (NC_006833) from 284906 to 285026, nuwt length= 120, mean nuwt coverage= 79
	Wbm0215	121/1440	284906-285026	hypothetical protein
Wolbachia wBm (NC_006833) from 297511 to 297881, nuwt length= 370, mean nuwt coverage= 741
	Wbm0224	117/279	297511-297627	hypothetical protein
	Wbm0225	174/294	297708-297881	hypothetical protein
Wolbachia wBm (NC_006833) from 298346 to 298466, nuwt length= 120, mean nuwt coverage= 148
	Wbm0226	121/1041	298346-298466	phosphoribosylaminoimidazole synthetase
Wolbachia wBm (NC_006833) from 300366 to 300466, nuwt length= 100, mean nuwt coverage= 1662
	Wbm0228	101/708	300366-300466	tRNA (guanine-N(1)-)-methyltransferase
Wolbachia wBm (NC_006833) from 309786 to 310641, nuwt length= 855, mean nuwt coverage= 777
	Wbm0239	112/975	309786-309897	hypothetical protein
	Wbm0240	369/369	309894-310262	HIT family hydrolase
	Wbm0241	354/354	310288-310641	NADH:ubiquinone oxidoreductase chain A
Wolbachia wBm (NC_006833) from 317201 to 317381, nuwt length= 180, mean nuwt coverage= 80
	Wbm5033	181/951	317201-317381	Virulence protein (pseudogene region)
Wolbachia wBm (NC_006833) from 320116 to 320276, nuwt length= 160, mean nuwt coverage= 76
	Wbm0253	161/909	320116-320276	hypothetical protein
Wolbachia wBm (NC_006833) from 321256 to 321846, nuwt length= 590, mean nuwt coverage= 145
	Wbm0254	311/534	321256-321566	3-methyladenine DNA glycosylase
	Wbm0255	254/1386	321593-321846	amidophosphoribosyltransferase
Wolbachia wBm (NC_006833) from 325506 to 326311, nuwt length= 805, mean nuwt coverage= 669
	Wbm0257	428/2460	325884-326311	DNA mismatch repair protein MutS
Wolbachia wBm (NC_006833) from 327681 to 328296, nuwt length= 615, mean nuwt coverage= 1399
	Wbm0257	616/2460	327681-328296	DNA mismatch repair protein MutS
Wolbachia wBm (NC_006833) from 328716 to 328846, nuwt length= 130, mean nuwt coverage= 91
	Wbm0258	131/1200	328716-328846	ribonuclease D
Wolbachia wBm (NC_006833) from 335386 to 335631, nuwt length= 245, mean nuwt coverage= 404
	Wbm0263	246/2817	335386-335631	excinuclease ATPase subunit, UvrA
Wolbachia wBm (NC_006833) from 335791 to 336036, nuwt length= 245, mean nuwt coverage= 150
	Wbm0263	246/2817	335791-336036	excinuclease ATPase subunit, UvrA
Wolbachia wBm (NC_006833) from 336451 to 336731, nuwt length= 280, mean nuwt coverage= 310
	Wbm0263	281/2817	336451-336731	excinuclease ATPase subunit, UvrA
Wolbachia wBm (NC_006833) from 336901 to 337526, nuwt length= 625, mean nuwt coverage= 223
	Wbm0264	195/195	337109-337303	hypothetical protein
Wolbachia wBm (NC_006833) from 348046 to 348216, nuwt length= 170, mean nuwt coverage= 40
Wolbachia wBm (NC_006833) from 348326 to 348701, nuwt length= 375, mean nuwt coverage= 89
Wolbachia wBm (NC_006833) from 359466 to 360911, nuwt length= 1445, mean nuwt coverage= 211
	Wbm0274	195/195	359503-359697	hypothetical protein
	Wbm0275	729/729	360122-360850	glutamine synthetase
Wolbachia wBm (NC_006833) from 360961 to 361606, nuwt length= 645, mean nuwt coverage= 119
	Wbm0276	450/1383	361157-361606	chromosomal replication initiation protein
Wolbachia wBm (NC_006833) from 369121 to 369351, nuwt length= 230, mean nuwt coverage= 108
	Wbm0282	155/1008	369121-369275	type IV secretion system ATPase VirB11
	Wbm0283	63/2031	369289-369351	type IV secretion system component VirD4
Wolbachia wBm (NC_006833) from 374006 to 374151, nuwt length= 145, mean nuwt coverage= 116
Wolbachia wBm (NC_006833) from 383881 to 384016, nuwt length= 135, mean nuwt coverage= 90
Wolbachia wBm (NC_006833) from 384176 to 384731, nuwt length= 555, mean nuwt coverage= 316
	Wbm0293	556/1017	384176-384731	ABC-type phosphate transport system, periplasmic component
Wolbachia wBm (NC_006833) from 384736 to 385116, nuwt length= 380, mean nuwt coverage= 204
	Wbm0293	381/1017	384736-385116	ABC-type phosphate transport system, periplasmic component
Wolbachia wBm (NC_006833) from 386771 to 386916, nuwt length= 145, mean nuwt coverage= 181
Wolbachia wBm (NC_006833) from 386941 to 387316, nuwt length= 375, mean nuwt coverage= 730
	Wbm0295	364/1011	386953-387316	protein chain release factor B
Wolbachia wBm (NC_006833) from 387951 to 388056, nuwt length= 105, mean nuwt coverage= 35
Wolbachia wBm (NC_006833) from 388281 to 388426, nuwt length= 145, mean nuwt coverage= 502
Wolbachia wBm (NC_006833) from 388431 to 388591, nuwt length= 160, mean nuwt coverage= 726
	Wbm0296	105/1323	388487-388591	ankyrin repeat-containing protein
Wolbachia wBm (NC_006833) from 388606 to 388831, nuwt length= 225, mean nuwt coverage= 731
	Wbm0296	226/1323	388606-388831	ankyrin repeat-containing protein
Wolbachia wBm (NC_006833) from 389031 to 389351, nuwt length= 320, mean nuwt coverage= 637
	Wbm0296	321/1323	389031-389351	ankyrin repeat-containing protein
Wolbachia wBm (NC_006833) from 389376 to 389576, nuwt length= 200, mean nuwt coverage= 373
	Wbm0296	201/1323	389376-389576	ankyrin repeat-containing protein
Wolbachia wBm (NC_006833) from 389631 to 389896, nuwt length= 265, mean nuwt coverage= 235
	Wbm0296	179/1323	389631-389809	ankyrin repeat-containing protein
Wolbachia wBm (NC_006833) from 398426 to 398526, nuwt length= 100, mean nuwt coverage= 126
	Wbm0302	61/315	398426-398486	50S ribosomal protein L28
Wolbachia wBm (NC_006833) from 408236 to 408371, nuwt length= 135, mean nuwt coverage= 43
Wolbachia wBm (NC_006833) from 412386 to 412706, nuwt length= 320, mean nuwt coverage= 190
	Wbm0311	156/1191	412551-412706	TPR repeat-containing Zn-dependent protease
Wolbachia wBm (NC_006833) from 414706 to 414876, nuwt length= 170, mean nuwt coverage= 116
	Wbm0313	171/495	414706-414876	transcription elongation factor, GreA
Wolbachia wBm (NC_006833) from 416821 to 417211, nuwt length= 390, mean nuwt coverage= 83
	Wbm0315	341/561	416821-417161	F0F1-type ATP synthase, delta subunit
Wolbachia wBm (NC_006833) from 417221 to 418106, nuwt length= 885, mean nuwt coverage= 89
	Wbm0316	315/345	417221-417535	endonuclease
	Wbm0317	429/429	417554-417982	50S ribosomal protein L17
	Wbm0318	117/1068	417990-418106	DNA-directed RNA polymerase subunit alpha
Wolbachia wBm (NC_006833) from 418111 to 418316, nuwt length= 205, mean nuwt coverage= 81
	Wbm0318	206/1068	418111-418316	DNA-directed RNA polymerase subunit alpha
Wolbachia wBm (NC_006833) from 418351 to 418696, nuwt length= 345, mean nuwt coverage= 118
	Wbm0318	346/1068	418351-418696	DNA-directed RNA polymerase subunit alpha
Wolbachia wBm (NC_006833) from 418701 to 419511, nuwt length= 810, mean nuwt coverage= 162
	Wbm0318	357/1068	418701-419057	DNA-directed RNA polymerase subunit alpha
	Wbm0319	387/387	419079-419465	30S ribosomal protein S11
Wolbachia wBm (NC_006833) from 419516 to 420406, nuwt length= 890, mean nuwt coverage= 111
	Wbm0320	340/369	419516-419855	30S ribosomal protein S13
	Wbm0321	493/651	419914-420406	adenylate kinase
Wolbachia wBm (NC_006833) from 420436 to 421201, nuwt length= 765, mean nuwt coverage= 69
	Wbm0321	129/651	420436-420564	adenylate kinase
	Wbm0322	641/1329	420561-421201	preprotein translocase subunit SecY
Wolbachia wBm (NC_006833) from 421481 to 421606, nuwt length= 125, mean nuwt coverage= 95
	Wbm0322	126/1329	421481-421606	preprotein translocase subunit SecY
Wolbachia wBm (NC_006833) from 421616 to 421771, nuwt length= 155, mean nuwt coverage= 82
	Wbm0322	156/1329	421616-421771	preprotein translocase subunit SecY
Wolbachia wBm (NC_006833) from 421776 to 421971, nuwt length= 195, mean nuwt coverage= 110
	Wbm0322	114/1329	421776-421889	preprotein translocase subunit SecY
	Wbm0323	79/471	421893-421971	50S ribosomal protein L15
Wolbachia wBm (NC_006833) from 422116 to 424146, nuwt length= 2030, mean nuwt coverage= 343
	Wbm0323	248/471	422116-422363	50S ribosomal protein L15
	Wbm0324	513/513	422367-422879	30S ribosomal protein S5
	Wbm0325	372/372	422892-423263	50S ribosomal protein L18
	Wbm0326	546/546	423269-423814	50S ribosomal protein L6
	Wbm0327	316/396	423831-424146	30S ribosomal protein S8
Wolbachia wBm (NC_006833) from 424166 to 424576, nuwt length= 410, mean nuwt coverage= 104
	Wbm0327	61/396	424166-424226	30S ribosomal protein S8
	Wbm0328	309/309	424248-424556	30S ribosomal protein S14
Wolbachia wBm (NC_006833) from 424581 to 424996, nuwt length= 415, mean nuwt coverage= 98
	Wbm0329	416/534	424581-424996	50S ribosomal protein L5
Wolbachia wBm (NC_006833) from 430196 to 430371, nuwt length= 175, mean nuwt coverage= 130
	Wbm0341	176/726	430196-430371	50S ribosomal protein L3
Wolbachia wBm (NC_006833) from 430506 to 430651, nuwt length= 145, mean nuwt coverage= 115
	Wbm0342	146/366	430506-430651	30S ribosomal protein S10
Wolbachia wBm (NC_006833) from 431291 to 431456, nuwt length= 165, mean nuwt coverage= 22
	Wbm0343	166/1200	431291-431456	elongation factor Tu
Wolbachia wBm (NC_006833) from 431461 to 431941, nuwt length= 480, mean nuwt coverage= 24
	Wbm0343	481/1200	431461-431941	elongation factor Tu
Wolbachia wBm (NC_006833) from 438756 to 438866, nuwt length= 110, mean nuwt coverage= 108
	Wbm0348	111/798	438756-438866	aminomethyltransferase related to GcvT
Wolbachia wBm (NC_006833) from 441791 to 441926, nuwt length= 135, mean nuwt coverage= 81
	Wbm0351	59/504	441791-441849	hypothetical protein
Wolbachia wBm (NC_006833) from 447951 to 448156, nuwt length= 205, mean nuwt coverage= 92
	Wbm0356	206/942	447951-448156	acetylglutamate kinase
Wolbachia wBm (NC_006833) from 451231 to 451481, nuwt length= 250, mean nuwt coverage= 103
	Wbm0359	164/1167	451231-451394	major facilitator superfamily permease
Wolbachia wBm (NC_006833) from 460991 to 461141, nuwt length= 150, mean nuwt coverage= 268
	Wbm0363	151/3405	460991-461141	isoleucyl-tRNA synthetase
Wolbachia wBm (NC_006833) from 461471 to 461796, nuwt length= 325, mean nuwt coverage= 149
	Wbm0363	326/3405	461471-461796	isoleucyl-tRNA synthetase
Wolbachia wBm (NC_006833) from 462286 to 462466, nuwt length= 180, mean nuwt coverage= 77
	Wbm0364	181/1347	462286-462466	(dimethylallyl)adenosine tRNA methylthiotransferase
Wolbachia wBm (NC_006833) from 463556 to 463841, nuwt length= 285, mean nuwt coverage= 840
Wolbachia wBm (NC_006833) from 463916 to 464206, nuwt length= 290, mean nuwt coverage= 849
	Wbm0365	291/639	463916-464206	EndoIII-related endonuclease
Wolbachia wBm (NC_006833) from 465556 to 465846, nuwt length= 290, mean nuwt coverage= 87
Wolbachia wBm (NC_006833) from 466056 to 466321, nuwt length= 265, mean nuwt coverage= 126
	Wbm0367	266/1428	466056-466321	isocitrate dehydrogenase
Wolbachia wBm (NC_006833) from 467211 to 467321, nuwt length= 110, mean nuwt coverage= 699
	Wbm0367	111/1428	467211-467321	isocitrate dehydrogenase
Wolbachia wBm (NC_006833) from 477221 to 477501, nuwt length= 280, mean nuwt coverage= 1152
	Wbm0374	281/954	477221-477501	hypothetical protein
Wolbachia wBm (NC_006833) from 477511 to 477771, nuwt length= 260, mean nuwt coverage= 921
	Wbm0374	261/954	477511-477771	hypothetical protein
Wolbachia wBm (NC_006833) from 477776 to 478201, nuwt length= 425, mean nuwt coverage= 744
	Wbm0374	334/954	477776-478109	hypothetical protein
Wolbachia wBm (NC_006833) from 478726 to 478886, nuwt length= 160, mean nuwt coverage= 113
	Wbm0375	161/1026	478726-478886	NADH dehydrogenase subunit H
Wolbachia wBm (NC_006833) from 482816 to 483026, nuwt length= 210, mean nuwt coverage= 120
	Wbm0379	208/465	482819-483026	cardiolipin synthase
Wolbachia wBm (NC_006833) from 499081 to 499306, nuwt length= 225, mean nuwt coverage= 101
	Wbm0393	126/1950	499181-499306	DNA-directed RNA polymerase sigma 70 subunit, RpoD
Wolbachia wBm (NC_006833) from 499551 to 499816, nuwt length= 265, mean nuwt coverage= 185
	Wbm0393	266/1950	499551-499816	DNA-directed RNA polymerase sigma 70 subunit, RpoD
Wolbachia wBm (NC_006833) from 499826 to 500081, nuwt length= 255, mean nuwt coverage= 118
	Wbm0393	256/1950	499826-500081	DNA-directed RNA polymerase sigma 70 subunit, RpoD
Wolbachia wBm (NC_006833) from 500086 to 500341, nuwt length= 255, mean nuwt coverage= 106
	Wbm0393	256/1950	500086-500341	DNA-directed RNA polymerase sigma 70 subunit, RpoD
Wolbachia wBm (NC_006833) from 500371 to 500546, nuwt length= 175, mean nuwt coverage= 166
	Wbm0393	176/1950	500371-500546	DNA-directed RNA polymerase sigma 70 subunit, RpoD
Wolbachia wBm (NC_006833) from 510296 to 510401, nuwt length= 105, mean nuwt coverage= 203
Wolbachia wBm (NC_006833) from 510656 to 510781, nuwt length= 125, mean nuwt coverage= 233
Wolbachia wBm (NC_006833) from 514036 to 514171, nuwt length= 135, mean nuwt coverage= 137
	Wbm0400	136/795	514036-514171	inorganic polyphosphate/ATP-NAD kinase
Wolbachia wBm (NC_006833) from 517896 to 518361, nuwt length= 465, mean nuwt coverage= 189
Wolbachia wBm (NC_006833) from 527781 to 527906, nuwt length= 125, mean nuwt coverage= 332
	Wbm0407	66/786	527841-527906	dimethyladenosine transferase
Wolbachia wBm (NC_006833) from 529741 to 529881, nuwt length= 140, mean nuwt coverage= 108
	Wbm0408	141/702	529741-529881	triosephosphate isomerase
Wolbachia wBm (NC_006833) from 551311 to 551661, nuwt length= 350, mean nuwt coverage= 112
	Wbm0422	225/270	551311-551535	hypothetical protein
Wolbachia wBm (NC_006833) from 554966 to 555071, nuwt length= 105, mean nuwt coverage= 84
	Wbm5052	91/270	554981-555071	Na+/alanine symporter (pseudogene region)
Wolbachia wBm (NC_006833) from 555106 to 555206, nuwt length= 100, mean nuwt coverage= 116
	Wbm5052	101/270	555106-555206	Na+/alanine symporter (pseudogene region)
Wolbachia wBm (NC_006833) from 556761 to 556891, nuwt length= 130, mean nuwt coverage= 122
Wolbachia wBm (NC_006833) from 558536 to 558701, nuwt length= 165, mean nuwt coverage= 119
	Wbm0428	166/750	558536-558701	tRNA pseudouridine synthase A
Wolbachia wBm (NC_006833) from 559941 to 560421, nuwt length= 480, mean nuwt coverage= 1228
	Wbm0429	367/1182	559941-560307	DNA polymerase III beta clamp subunit
Wolbachia wBm (NC_006833) from 564476 to 564886, nuwt length= 410, mean nuwt coverage= 293
	Wbm0434	411/1485	564476-564886	DNA polymerase III, gamma/tau subunit
Wolbachia wBm (NC_006833) from 585521 to 585621, nuwt length= 100, mean nuwt coverage= 62
	Wbm0448	101/1806	585521-585621	succinate dehydrogenase flavoprotein subunit
Wolbachia wBm (NC_006833) from 589891 to 590026, nuwt length= 135, mean nuwt coverage= 70
	Wbm0452	136/1167	589891-590026	SAM-dependent methyltransferase
Wolbachia wBm (NC_006833) from 598296 to 598601, nuwt length= 305, mean nuwt coverage= 311
	Wbm0459	216/228	598296-598511	F0F1 ATP synthase subunit C
Wolbachia wBm (NC_006833) from 612721 to 613281, nuwt length= 560, mean nuwt coverage= 514
	Wbm0469	403/1635	612721-613123	metallo-beta-lactamase superfamily hydrolase
Wolbachia wBm (NC_006833) from 621216 to 621356, nuwt length= 140, mean nuwt coverage= 42
	Wbm5059	141/763	621216-621356	Transposase and inactivated derivatives (pseudogene region)
Wolbachia wBm (NC_006833) from 621851 to 621996, nuwt length= 145, mean nuwt coverage= 138
Wolbachia wBm (NC_006833) from 622706 to 622836, nuwt length= 130, mean nuwt coverage= 99
	Wbm0475	131/774	622706-622836	Short-chain alcohol dehydrogenase family enzyme
Wolbachia wBm (NC_006833) from 625386 to 625486, nuwt length= 100, mean nuwt coverage= 31
	Wbm0478	101/249	625386-625486	hypothetical protein
Wolbachia wBm (NC_006833) from 626861 to 627001, nuwt length= 140, mean nuwt coverage= 104
	Wbm0480	141/1356	626861-627001	phosphomannomutase
Wolbachia wBm (NC_006833) from 634656 to 634826, nuwt length= 170, mean nuwt coverage= 28
	Wbm9003	171/1515	634656-634826	16S ribosomal RNA
Wolbachia wBm (NC_006833) from 634861 to 635071, nuwt length= 210, mean nuwt coverage= 29
	Wbm9003	211/1515	634861-635071	16S ribosomal RNA
Wolbachia wBm (NC_006833) from 635641 to 635741, nuwt length= 100, mean nuwt coverage= 20
	Wbm9003	101/1515	635641-635741	16S ribosomal RNA
Wolbachia wBm (NC_006833) from 636816 to 636926, nuwt length= 110, mean nuwt coverage= 80
Wolbachia wBm (NC_006833) from 645156 to 645261, nuwt length= 105, mean nuwt coverage= 97
	Wbm0495	106/1908	645156-645261	molecular chaperone DnaK
Wolbachia wBm (NC_006833) from 645436 to 645561, nuwt length= 125, mean nuwt coverage= 150
	Wbm0495	126/1908	645436-645561	molecular chaperone DnaK
Wolbachia wBm (NC_006833) from 647356 to 647546, nuwt length= 190, mean nuwt coverage= 1223
	Wbm0496	191/1773	647356-647546	ribonuclease G and E
Wolbachia wBm (NC_006833) from 654281 to 654501, nuwt length= 220, mean nuwt coverage= 998
	Wbm0502	221/561	654281-654501	50S ribosomal protein L9
Wolbachia wBm (NC_006833) from 655566 to 655866, nuwt length= 300, mean nuwt coverage= 165
	Wbm0503	301/1293	655566-655866	adenylosuccinate lyase
Wolbachia wBm (NC_006833) from 655876 to 655976, nuwt length= 100, mean nuwt coverage= 140
	Wbm0503	101/1293	655876-655976	adenylosuccinate lyase
Wolbachia wBm (NC_006833) from 656831 to 657076, nuwt length= 245, mean nuwt coverage= 138
Wolbachia wBm (NC_006833) from 668441 to 668611, nuwt length= 170, mean nuwt coverage= 154
	Wbm0512	171/3255	668441-668611	carbamoyl phosphate synthase large subunit
Wolbachia wBm (NC_006833) from 669241 to 669511, nuwt length= 270, mean nuwt coverage= 454
	Wbm0512	271/3255	669241-669511	carbamoyl phosphate synthase large subunit
Wolbachia wBm (NC_006833) from 671556 to 671736, nuwt length= 180, mean nuwt coverage= 247
Wolbachia wBm (NC_006833) from 671826 to 672006, nuwt length= 180, mean nuwt coverage= 292
Wolbachia wBm (NC_006833) from 672306 to 672516, nuwt length= 210, mean nuwt coverage= 582
	Wbm0513	56/183	672461-672516	hypothetical protein
Wolbachia wBm (NC_006833) from 672671 to 672856, nuwt length= 185, mean nuwt coverage= 544
Wolbachia wBm (NC_006833) from 677086 to 677221, nuwt length= 135, mean nuwt coverage= 31
	Wbm0520	127/1161	677095-677221	succinyl-CoA synthetase subunit beta
Wolbachia wBm (NC_006833) from 679331 to 679511, nuwt length= 180, mean nuwt coverage= 94
	Wbm5063	181/935	679331-679511	Drug resistance transporter, Bcr/CflA family protein (pseudogene region)
Wolbachia wBm (NC_006833) from 679531 to 679901, nuwt length= 370, mean nuwt coverage= 164
	Wbm5063	326/935	679531-679856	Drug resistance transporter, Bcr/CflA family protein (pseudogene region)
Wolbachia wBm (NC_006833) from 679906 to 680626, nuwt length= 720, mean nuwt coverage= 232
	Wbm0522	219/219	680323-680541	hypothetical protein
Wolbachia wBm (NC_006833) from 680671 to 680956, nuwt length= 285, mean nuwt coverage= 439
Wolbachia wBm (NC_006833) from 681051 to 681986, nuwt length= 935, mean nuwt coverage= 482
	Wbm0523	201/225	681051-681251	hypothetical protein
	Wbm0524	192/192	681437-681628	hypothetical protein
	Wbm0525	278/315	681709-681986	hypothetical protein
Wolbachia wBm (NC_006833) from 681996 to 682211, nuwt length= 215, mean nuwt coverage= 204
Wolbachia wBm (NC_006833) from 682216 to 682556, nuwt length= 340, mean nuwt coverage= 327
	Wbm0526	174/210	682216-682389	hypothetical protein
Wolbachia wBm (NC_006833) from 682561 to 682786, nuwt length= 225, mean nuwt coverage= 211
Wolbachia wBm (NC_006833) from 682796 to 684501, nuwt length= 1705, mean nuwt coverage= 1040
	Wbm0527	1210/1497	683292-684501	IMP dehydrogenase, GuaB
Wolbachia wBm (NC_006833) from 691001 to 691101, nuwt length= 100, mean nuwt coverage= 240
	Wbm0532	101/987	691001-691101	geranylgeranyl pyrophosphate synthase
Wolbachia wBm (NC_006833) from 692011 to 692121, nuwt length= 110, mean nuwt coverage= 150
	Wbm0534	63/999	692059-692121	tryptophanyl-tRNA synthetase
Wolbachia wBm (NC_006833) from 695986 to 696121, nuwt length= 135, mean nuwt coverage= 98
	Wbm0537	136/2334	695986-696121	translation initiation factor IF-2
Wolbachia wBm (NC_006833) from 699956 to 700066, nuwt length= 110, mean nuwt coverage= 138
	Wbm5064	111/3654	699956-700066	cation/multidrug efflux pump (pseudogene region)
Wolbachia wBm (NC_006833) from 705381 to 705506, nuwt length= 125, mean nuwt coverage= 93
	Wbm0539	126/3141	705381-705506	bifunctional proline dehydrogenase/pyrroline-5-carboxylate dehydrogenase
Wolbachia wBm (NC_006833) from 705546 to 705856, nuwt length= 310, mean nuwt coverage= 175
	Wbm0539	311/3141	705546-705856	bifunctional proline dehydrogenase/pyrroline-5-carboxylate dehydrogenase
Wolbachia wBm (NC_006833) from 705886 to 706016, nuwt length= 130, mean nuwt coverage= 234
	Wbm0539	131/3141	705886-706016	bifunctional proline dehydrogenase/pyrroline-5-carboxylate dehydrogenase
Wolbachia wBm (NC_006833) from 706396 to 706496, nuwt length= 100, mean nuwt coverage= 73
	Wbm0539	101/3141	706396-706496	bifunctional proline dehydrogenase/pyrroline-5-carboxylate dehydrogenase
Wolbachia wBm (NC_006833) from 706551 to 706731, nuwt length= 180, mean nuwt coverage= 229
	Wbm0539	181/3141	706551-706731	bifunctional proline dehydrogenase/pyrroline-5-carboxylate dehydrogenase
Wolbachia wBm (NC_006833) from 712711 to 712896, nuwt length= 185, mean nuwt coverage= 134
	Wbm5065	186/825	712711-712896	Uncharacterized conserved protein (pseudogene region)
Wolbachia wBm (NC_006833) from 722531 to 722671, nuwt length= 140, mean nuwt coverage= 124
	Wbm0548	141/2052	722531-722671	NAD-dependent DNA ligase, Lig
Wolbachia wBm (NC_006833) from 723356 to 723466, nuwt length= 110, mean nuwt coverage= 123
	Wbm0549	111/753	723356-723466	acid phosphatase
Wolbachia wBm (NC_006833) from 723501 to 723606, nuwt length= 105, mean nuwt coverage= 41
	Wbm0549	106/753	723501-723606	acid phosphatase
Wolbachia wBm (NC_006833) from 723621 to 723766, nuwt length= 145, mean nuwt coverage= 81
	Wbm0549	146/753	723621-723766	acid phosphatase
Wolbachia wBm (NC_006833) from 723856 to 724021, nuwt length= 165, mean nuwt coverage= 66
Wolbachia wBm (NC_006833) from 730446 to 730586, nuwt length= 140, mean nuwt coverage= 73
	Wbm0554	91/1344	730446-730536	FKBP-type peptidyl-prolyl cis-trans isomerase, TIG
Wolbachia wBm (NC_006833) from 730606 to 730706, nuwt length= 100, mean nuwt coverage= 45
Wolbachia wBm (NC_006833) from 736461 to 736871, nuwt length= 410, mean nuwt coverage= 160
	Wbm0560	411/672	736461-736871	PQQ-like beta-propeller repeat-containing protein
Wolbachia wBm (NC_006833) from 738151 to 738291, nuwt length= 140, mean nuwt coverage= 168
	Wbm0561	141/1389	738151-738291	dihydrolipoamide dehydrogenase E3 component
Wolbachia wBm (NC_006833) from 745861 to 746076, nuwt length= 215, mean nuwt coverage= 110
	Wbm5070	216/853	745861-746076	Predicted Rossmann fold nucleotide-binding protein involved in DNA uptake (pseudogene region)
Wolbachia wBm (NC_006833) from 756596 to 756716, nuwt length= 120, mean nuwt coverage= 41
	Wbm0580	121/588	756596-756716	guanylate kinase
Wolbachia wBm (NC_006833) from 761976 to 762156, nuwt length= 180, mean nuwt coverage= 100
	Wbm0584	181/492	761976-762156	ubiquinone biosynthesis protein COQ7
Wolbachia wBm (NC_006833) from 762166 to 762466, nuwt length= 300, mean nuwt coverage= 111
	Wbm0585	261/513	762206-762466	disulfide bond formation protein DsbB
Wolbachia wBm (NC_006833) from 768571 to 768696, nuwt length= 125, mean nuwt coverage= 33
	Wbm5073	90/576	768571-768660	Pyridoxamine-phosphate oxidase (pseudogene region)
Wolbachia wBm (NC_006833) from 783021 to 783216, nuwt length= 195, mean nuwt coverage= 84
	Wbm0597	196/984	783021-783216	NAD(P)H-dependent glycerol-3-phosphate dehydrogenase
Wolbachia wBm (NC_006833) from 788291 to 788691, nuwt length= 400, mean nuwt coverage= 1277
	Wbm0602	401/1191	788291-788691	cell division protein FtsZ
Wolbachia wBm (NC_006833) from 791561 to 791796, nuwt length= 235, mean nuwt coverage= 241
Wolbachia wBm (NC_006833) from 801446 to 801566, nuwt length= 120, mean nuwt coverage= 80
	Wbm0611	121/2034	801446-801566	tRNA uridine 5-carboxymethylaminomethyl modification enzyme GidA
Wolbachia wBm (NC_006833) from 801571 to 801841, nuwt length= 270, mean nuwt coverage= 78
	Wbm0611	271/2034	801571-801841	tRNA uridine 5-carboxymethylaminomethyl modification enzyme GidA
Wolbachia wBm (NC_006833) from 801896 to 802006, nuwt length= 110, mean nuwt coverage= 131
	Wbm0611	111/2034	801896-802006	tRNA uridine 5-carboxymethylaminomethyl modification enzyme GidA
Wolbachia wBm (NC_006833) from 807446 to 807571, nuwt length= 125, mean nuwt coverage= 118
	Wbm0617	126/783	807446-807571	ABC-type transport system involved in resistance to organic solvents, permease component
Wolbachia wBm (NC_006833) from 807616 to 807726, nuwt length= 110, mean nuwt coverage= 137
	Wbm0617	58/783	807616-807673	ABC-type transport system involved in resistance to organic solvents, permease component
	Wbm0618	61/711	807666-807726	ABC-type transport system involved in resistance to organic solvents, ATPase component
Wolbachia wBm (NC_006833) from 823301 to 823716, nuwt length= 415, mean nuwt coverage= 299
	Wbm0630	416/1467	823301-823716	leucyl aminopeptidase
Wolbachia wBm (NC_006833) from 828871 to 829041, nuwt length= 170, mean nuwt coverage= 112
	Wbm0635	129/2049	828913-829041	RecG-like helicase
Wolbachia wBm (NC_006833) from 839406 to 839506, nuwt length= 100, mean nuwt coverage= 101
	Wbm0644	101/2124	839406-839506	DNA segregation ATPase FtsK
Wolbachia wBm (NC_006833) from 848411 to 848591, nuwt length= 180, mean nuwt coverage= 334
	Wbm0647	181/8520	848411-848591	DNA-directed RNA polymerase subunit beta/beta'
Wolbachia wBm (NC_006833) from 848631 to 848761, nuwt length= 130, mean nuwt coverage= 128
	Wbm0647	131/8520	848631-848761	DNA-directed RNA polymerase subunit beta/beta'
Wolbachia wBm (NC_006833) from 867191 to 867376, nuwt length= 185, mean nuwt coverage= 74
	Wbm0665	137/333	867240-867376	hypothetical protein
Wolbachia wBm (NC_006833) from 867416 to 867556, nuwt length= 140, mean nuwt coverage= 49
	Wbm0665	141/333	867416-867556	hypothetical protein
Wolbachia wBm (NC_006833) from 873496 to 873616, nuwt length= 120, mean nuwt coverage= 69
Wolbachia wBm (NC_006833) from 874886 to 875031, nuwt length= 145, mean nuwt coverage= 108
	Wbm5081	146/411	874886-875031	Thiamine pyrophosphokinase (pseudogene region)
Wolbachia wBm (NC_006833) from 875261 to 875381, nuwt length= 120, mean nuwt coverage= 110
Wolbachia wBm (NC_006833) from 896231 to 896366, nuwt length= 135, mean nuwt coverage= 180
	Wbm0689	136/1467	896231-896366	F0F1 ATP synthase subunit beta
Wolbachia wBm (NC_006833) from 898976 to 899311, nuwt length= 335, mean nuwt coverage= 82
	Wbm0693	279/279	899021-899299	hypothetical protein
Wolbachia wBm (NC_006833) from 899316 to 899456, nuwt length= 140, mean nuwt coverage= 77
	Wbm9002	83/125	899374-899456	5S ribosomal RNA
Wolbachia wBm (NC_006833) from 899781 to 900041, nuwt length= 260, mean nuwt coverage= 110
	Wbm9001	261/2796	899781-900041	23S ribosomal RNA
Wolbachia wBm (NC_006833) from 901691 to 902096, nuwt length= 405, mean nuwt coverage= 212
	Wbm9001	406/2796	901691-902096	23S ribosomal RNA
Wolbachia wBm (NC_006833) from 913261 to 913431, nuwt length= 170, mean nuwt coverage= 104
Wolbachia wBm (NC_006833) from 917946 to 918116, nuwt length= 170, mean nuwt coverage= 759
	Wbm0706	171/1335	917946-918116	hypothetical protein
Wolbachia wBm (NC_006833) from 933046 to 933231, nuwt length= 185, mean nuwt coverage= 72
Wolbachia wBm (NC_006833) from 943701 to 943881, nuwt length= 180, mean nuwt coverage= 474
	Wbm0721	151/1161	943701-943851	glutamate-cysteine ligase
Wolbachia wBm (NC_006833) from 946236 to 946681, nuwt length= 445, mean nuwt coverage= 533
Wolbachia wBm (NC_006833) from 946761 to 947036, nuwt length= 275, mean nuwt coverage= 128
Wolbachia wBm (NC_006833) from 947221 to 947351, nuwt length= 130, mean nuwt coverage= 84
Wolbachia wBm (NC_006833) from 947371 to 947631, nuwt length= 260, mean nuwt coverage= 78
	Wbm0724	253/291	947379-947631	hypothetical protein
Wolbachia wBm (NC_006833) from 947706 to 947836, nuwt length= 130, mean nuwt coverage= 75
Wolbachia wBm (NC_006833) from 948186 to 948676, nuwt length= 490, mean nuwt coverage= 146
	Wbm0725	491/2550	948186-948676	DNA polymerase I
Wolbachia wBm (NC_006833) from 948696 to 948826, nuwt length= 130, mean nuwt coverage= 158
	Wbm0725	131/2550	948696-948826	DNA polymerase I
Wolbachia wBm (NC_006833) from 950296 to 950411, nuwt length= 115, mean nuwt coverage= 80
	Wbm0725	116/2550	950296-950411	DNA polymerase I
Wolbachia wBm (NC_006833) from 954091 to 954266, nuwt length= 175, mean nuwt coverage= 89
Wolbachia wBm (NC_006833) from 954496 to 954631, nuwt length= 135, mean nuwt coverage= 79
Wolbachia wBm (NC_006833) from 954771 to 954891, nuwt length= 120, mean nuwt coverage= 75
Wolbachia wBm (NC_006833) from 954896 to 955211, nuwt length= 315, mean nuwt coverage= 91
Wolbachia wBm (NC_006833) from 955316 to 955426, nuwt length= 110, mean nuwt coverage= 59
Wolbachia wBm (NC_006833) from 955486 to 955666, nuwt length= 180, mean nuwt coverage= 110
	Wbm5093	155/242	955512-955666	Na+/H+-dicarboxylate symporter (pseudogene region)
Wolbachia wBm (NC_006833) from 955896 to 956166, nuwt length= 270, mean nuwt coverage= 71
Wolbachia wBm (NC_006833) from 956661 to 956856, nuwt length= 195, mean nuwt coverage= 154
	Wbm0728	196/708	956661-956856	uroporphyrinogen-III synthase
Wolbachia wBm (NC_006833) from 962306 to 962431, nuwt length= 125, mean nuwt coverage= 159
	Wbm0733	126/576	962306-962431	1-acyl-sn-glycerol-3-phosphate acyltransferase
Wolbachia wBm (NC_006833) from 966116 to 966831, nuwt length= 715, mean nuwt coverage= 191
	Wbm0737	716/918	966116-966831	geranylgeranyl pyrophosphate synthase
Wolbachia wBm (NC_006833) from 979886 to 980336, nuwt length= 450, mean nuwt coverage= 455
Wolbachia wBm (NC_006833) from 982976 to 983141, nuwt length= 165, mean nuwt coverage= 572
Wolbachia wBm (NC_006833) from 984161 to 984766, nuwt length= 605, mean nuwt coverage= 153
	Wbm0749	606/2796	984161-984766	hypothetical protein
Wolbachia wBm (NC_006833) from 988166 to 988311, nuwt length= 145, mean nuwt coverage= 32
	Wbm0750	146/2355	988166-988311	Type IV secretory pathway, VirB4 components
Wolbachia wBm (NC_006833) from 988361 to 988471, nuwt length= 110, mean nuwt coverage= 35
	Wbm0750	111/2355	988361-988471	Type IV secretory pathway, VirB4 components
Wolbachia wBm (NC_006833) from 990286 to 990451, nuwt length= 165, mean nuwt coverage= 533
	Wbm0752	166/1236	990286-990451	hypothetical protein
Wolbachia wBm (NC_006833) from 993626 to 993791, nuwt length= 165, mean nuwt coverage= 179
	Wbm5094	166/787	993626-993791	Predicted ATP-dependent serine protease (pseudogene region)
Wolbachia wBm (NC_006833) from 993796 to 995456, nuwt length= 1660, mean nuwt coverage= 931
	Wbm5094	251/787	993796-994046	Predicted ATP-dependent serine protease (pseudogene region)
	Wbm0755	906/906	994435-995340	Signal recognition particle GTPase
Wolbachia wBm (NC_006833) from 995461 to 996906, nuwt length= 1445, mean nuwt coverage= 299
	Wbm0756	393/393	995525-995917	scaffold protein
	Wbm0757	405/405	995924-996328	HesB/YadR/YfhF family protein
	Wbm0758	456/456	996321-996776	DnaJ-domain-containing protein
	Wbm0759	153/1758	996754-996906	molecular chaperone, DnaK
Wolbachia wBm (NC_006833) from 996946 to 997336, nuwt length= 390, mean nuwt coverage= 280
	Wbm0759	391/1758	996946-997336	molecular chaperone, DnaK
Wolbachia wBm (NC_006833) from 997361 to 997706, nuwt length= 345, mean nuwt coverage= 568
	Wbm0759	346/1758	997361-997706	molecular chaperone, DnaK
Wolbachia wBm (NC_006833) from 998126 to 998806, nuwt length= 680, mean nuwt coverage= 155
	Wbm0759	386/1758	998126-998511	molecular chaperone, DnaK
	Wbm0760	293/618	998514-998806	Signal peptidase I
Wolbachia wBm (NC_006833) from 1003621 to 1003751, nuwt length= 130, mean nuwt coverage= 143
	Wbm0764	131/2379	1003621-1003751	DNA gyrase, topoisomerase II, B subunit, GyrB
Wolbachia wBm (NC_006833) from 1003801 to 1003991, nuwt length= 190, mean nuwt coverage= 161
	Wbm0764	191/2379	1003801-1003991	DNA gyrase, topoisomerase II, B subunit, GyrB
Wolbachia wBm (NC_006833) from 1004316 to 1004741, nuwt length= 425, mean nuwt coverage= 1968
	Wbm0764	426/2379	1004316-1004741	DNA gyrase, topoisomerase II, B subunit, GyrB
Wolbachia wBm (NC_006833) from 1004746 to 1004861, nuwt length= 115, mean nuwt coverage= 5655
	Wbm0764	116/2379	1004746-1004861	DNA gyrase, topoisomerase II, B subunit, GyrB
Wolbachia wBm (NC_006833) from 1004871 to 1005231, nuwt length= 360, mean nuwt coverage= 656
	Wbm0764	329/2379	1004871-1005199	DNA gyrase, topoisomerase II, B subunit, GyrB
Wolbachia wBm (NC_006833) from 1006901 to 1007011, nuwt length= 110, mean nuwt coverage= 104
	Wbm7032	72/72	1006937-1007008	tRNA-Gln
Wolbachia wBm (NC_006833) from 1007056 to 1007641, nuwt length= 585, mean nuwt coverage= 696
	Wbm0766	279/336	1007056-1007334	hypothetical protein
	Wbm0767	101/1626	1007541-1007641	hypothetical protein
Wolbachia wBm (NC_006833) from 1007661 to 1007781, nuwt length= 120, mean nuwt coverage= 74
	Wbm0767	121/1626	1007661-1007781	hypothetical protein
Wolbachia wBm (NC_006833) from 1007786 to 1008331, nuwt length= 545, mean nuwt coverage= 144
	Wbm0767	546/1626	1007786-1008331	hypothetical protein
Wolbachia wBm (NC_006833) from 1009341 to 1009581, nuwt length= 240, mean nuwt coverage= 175
Wolbachia wBm (NC_006833) from 1010606 to 1011096, nuwt length= 490, mean nuwt coverage= 69
	Wbm0768	53/1038	1010606-1010658	membrane protease subunit stomatin/prohibitin-like protein
	Wbm0769	436/873	1010661-1011096	membrane protease subunit stomatin/prohibitin-like protein
Wolbachia wBm (NC_006833) from 1011106 to 1011321, nuwt length= 215, mean nuwt coverage= 99
	Wbm0769	216/873	1011106-1011321	membrane protease subunit stomatin/prohibitin-like protein
Wolbachia wBm (NC_006833) from 1011416 to 1011826, nuwt length= 410, mean nuwt coverage= 127
	Wbm0769	118/873	1011416-1011533	membrane protease subunit stomatin/prohibitin-like protein
	Wbm0770	290/1491	1011537-1011826	trypsin-like serine protease
Wolbachia wBm (NC_006833) from 1011841 to 1012111, nuwt length= 270, mean nuwt coverage= 142
	Wbm0770	271/1491	1011841-1012111	trypsin-like serine protease
Wolbachia wBm (NC_006833) from 1012166 to 1012386, nuwt length= 220, mean nuwt coverage= 150
	Wbm0770	221/1491	1012166-1012386	trypsin-like serine protease
Wolbachia wBm (NC_006833) from 1012406 to 1012616, nuwt length= 210, mean nuwt coverage= 136
	Wbm0770	211/1491	1012406-1012616	trypsin-like serine protease
Wolbachia wBm (NC_006833) from 1012661 to 1012801, nuwt length= 140, mean nuwt coverage= 110
	Wbm0770	141/1491	1012661-1012801	trypsin-like serine protease
Wolbachia wBm (NC_006833) from 1012806 to 1012941, nuwt length= 135, mean nuwt coverage= 35
	Wbm0770	136/1491	1012806-1012941	trypsin-like serine protease
Wolbachia wBm (NC_006833) from 1019621 to 1019881, nuwt length= 260, mean nuwt coverage= 95
	Wbm0773	261/1938	1019621-1019881	excinuclease ABC subunit B
Wolbachia wBm (NC_006833) from 1019946 to 1020286, nuwt length= 340, mean nuwt coverage= 160
	Wbm0773	60/1938	1019946-1020005	excinuclease ABC subunit B
	Wbm0774	199/765	1020088-1020286	cytochrome c1
Wolbachia wBm (NC_006833) from 1029416 to 1029626, nuwt length= 210, mean nuwt coverage= 119
Wolbachia wBm (NC_006833) from 1033651 to 1034696, nuwt length= 1045, mean nuwt coverage= 531
	Wbm0783	63/183	1034634-1034696	hypothetical protein
Wolbachia wBm (NC_006833) from 1034701 to 1036146, nuwt length= 1445, mean nuwt coverage= 462
	Wbm0783	116/183	1034701-1034816	hypothetical protein
	Wbm0784	183/183	1035157-1035339	hypothetical protein
	Wbm0785	223/1125	1035924-1036146	chaperone protein DnaJ
Wolbachia wBm (NC_006833) from 1037966 to 1038111, nuwt length= 145, mean nuwt coverage= 93
	Wbm0786	146/2568	1037966-1038111	valyl-tRNA synthetase
Wolbachia wBm (NC_006833) from 1038136 to 1038286, nuwt length= 150, mean nuwt coverage= 154
	Wbm0786	151/2568	1038136-1038286	valyl-tRNA synthetase
Wolbachia wBm (NC_006833) from 1038291 to 1038441, nuwt length= 150, mean nuwt coverage= 72
	Wbm0786	151/2568	1038291-1038441	valyl-tRNA synthetase
Wolbachia wBm (NC_006833) from 1038586 to 1038706, nuwt length= 120, mean nuwt coverage= 342
	Wbm0786	121/2568	1038586-1038706	valyl-tRNA synthetase
Wolbachia wBm (NC_006833) from 1039486 to 1039691, nuwt length= 205, mean nuwt coverage= 1409
	Wbm0786	206/2568	1039486-1039691	valyl-tRNA synthetase
Wolbachia wBm (NC_006833) from 1039701 to 1040131, nuwt length= 430, mean nuwt coverage= 1134
	Wbm0786	431/2568	1039701-1040131	valyl-tRNA synthetase
Wolbachia wBm (NC_006833) from 1040161 to 1040311, nuwt length= 150, mean nuwt coverage= 2020
	Wbm0786	151/2568	1040161-1040311	valyl-tRNA synthetase
Wolbachia wBm (NC_006833) from 1047096 to 1047846, nuwt length= 750, mean nuwt coverage= 1740
	Wbm0789	730/1185	1047096-1047825	Na+/H+-dicarboxylate symporter
Wolbachia wBm (NC_006833) from 1047876 to 1048011, nuwt length= 135, mean nuwt coverage= 1561
	Wbm0790	136/606	1047876-1048011	orotate phosphoribosyltransferase
Wolbachia wBm (NC_006833) from 1048026 to 1048516, nuwt length= 490, mean nuwt coverage= 136
	Wbm0790	408/606	1048026-1048433	orotate phosphoribosyltransferase
Wolbachia wBm (NC_006833) from 1049056 to 1049156, nuwt length= 100, mean nuwt coverage= 101
Wolbachia wBm (NC_006833) from 1050281 to 1050601, nuwt length= 320, mean nuwt coverage= 96
	Wbm0791	79/549	1050523-1050601	N6-adenine-specific methylase
Wolbachia wBm (NC_006833) from 1051126 to 1051791, nuwt length= 665, mean nuwt coverage= 223
	Wbm0792	604/648	1051188-1051791	hypothetical protein
Wolbachia wBm (NC_006833) from 1052641 to 1052801, nuwt length= 160, mean nuwt coverage= 230
	Wbm0793	161/3240	1052641-1052801	Type IV secretory pathway, VirB6 components
Wolbachia wBm (NC_006833) from 1053396 to 1053596, nuwt length= 200, mean nuwt coverage= 87
	Wbm0793	201/3240	1053396-1053596	Type IV secretory pathway, VirB6 components
Wolbachia wBm (NC_006833) from 1053631 to 1053806, nuwt length= 175, mean nuwt coverage= 82
	Wbm0793	176/3240	1053631-1053806	Type IV secretory pathway, VirB6 components
Wolbachia wBm (NC_006833) from 1053971 to 1054116, nuwt length= 145, mean nuwt coverage= 139
	Wbm0793	146/3240	1053971-1054116	Type IV secretory pathway, VirB6 components
Wolbachia wBm (NC_006833) from 1054131 to 1055346, nuwt length= 1215, mean nuwt coverage= 220
	Wbm0793	937/3240	1054131-1055067	Type IV secretory pathway, VirB6 components
	Wbm0794	130/3123	1055217-1055346	Type IV secretory pathway, VirB6 components
Wolbachia wBm (NC_006833) from 1055356 to 1055576, nuwt length= 220, mean nuwt coverage= 142
	Wbm0794	221/3123	1055356-1055576	Type IV secretory pathway, VirB6 components
Wolbachia wBm (NC_006833) from 1055606 to 1055736, nuwt length= 130, mean nuwt coverage= 164
	Wbm0794	131/3123	1055606-1055736	Type IV secretory pathway, VirB6 components
Wolbachia wBm (NC_006833) from 1055761 to 1055946, nuwt length= 185, mean nuwt coverage= 174
	Wbm0794	186/3123	1055761-1055946	Type IV secretory pathway, VirB6 components
Wolbachia wBm (NC_006833) from 1061216 to 1061351, nuwt length= 135, mean nuwt coverage= 34
	Wbm0796	136/2625	1061216-1061351	Type IV secretory pathway, VirB6 components
Wolbachia wBm (NC_006833) from 1061461 to 1061881, nuwt length= 420, mean nuwt coverage= 47
	Wbm0796	421/2625	1061461-1061881	Type IV secretory pathway, VirB6 components
Wolbachia wBm (NC_006833) from 1062736 to 1062856, nuwt length= 120, mean nuwt coverage= 89
	Wbm0796	121/2625	1062736-1062856	Type IV secretory pathway, VirB6 components
Wolbachia wBm (NC_006833) from 1062936 to 1063096, nuwt length= 160, mean nuwt coverage= 298
	Wbm0796	161/2625	1062936-1063096	Type IV secretory pathway, VirB6 components
Wolbachia wBm (NC_006833) from 1063201 to 1064186, nuwt length= 985, mean nuwt coverage= 1330
	Wbm0796	228/2625	1063201-1063428	Type IV secretory pathway, VirB6 components
	Wbm0797	766/2406	1063421-1064186	type IV secretion system ATPase VirB4
