# Supplementary material for: Extensively duplicated and transcriptionally active recent lateral gene transfer from a bacterial Wolbachia endosymbiont to its host filarial nematode Brugia malayi
Source: BMC Genomics. 2013 Sep 22;14:639. doi: 10.1186/1471-2164-14-639 (PMC3849323; doi:10.1186/1471-2164-14-639)
Supplement: Additional file 4 — Nuwt transcription based on nuwt-specific SNPs. The fields in this file correspond to the following: (1) Wolbachia wBm accession number, (2) nuwt coordinate, (3) wBm gene overlapping with the SNP (“ig” = intergenic region), (4) SNP position in the reference genome, (5) base in the reference genome, (6) sequencing coverage of the wBm genome, (7) SNP and its transcription in the transcriptomics samples. The format of the seventh column is as follows: [SNP base]: [reads supporting the SNP in genomic sequencing data]: [% of total reads] ([sample name]: [SNP base]: [reads supporting the SNP in the RNA-Seq sample]: [% of total reads]). [file 1471-2164-14-639-S4.xls]

## Sheet: Sheet1
Wolbachia wBm accession number	nuwt coordinates	Overlapping wBm gene	SNP position	Reference base	Genome sequencing coverage	SNP and transcription in different life stages	SNP and transcription in different life stages	SNP and transcription in different life stages	SNP and transcription in different life stages
NC_006833	11586-12056	ig	11593	T	248	C:247:1.00 ()	T:1:0.00 ()
NC_006833	11586-12056	ig	11638	A	358	G:355:0.99 ()	A:2:0.01 ()
NC_006833	11586-12056	ig	11651	T	363	C:360:0.99 ()	T:3:0.01 ()
NC_006833	11586-12056	ig	11652	G	373	A:371:0.99 ()	G:2:0.01 ()
NC_006833	11586-12056	ig	11654	G	393	G:289:0.74 ()	A:103:0.26 ()	C:1:0.00 ()
NC_006833	11586-12056	ig	11836	C	239	C:120:0.50 ()	G:118:0.49 ()	A:1:0.00 ()
NC_006833	11586-12056	ig	11840	T	234	C:232:0.99 ()	T:2:0.01 ()
NC_006833	11586-12056	ig	11945	C	243	A:243:1.00 ()
NC_006833	11586-12056	ig	11992	A	184	G:184:1.00 (L3.1:G:1:0.50)
NC_006833	31461-32551	Wbm0021	31472	T	179	C:177:0.99 (MM.1:C:1:1.00, IM.1:C:1:1.00, EE.1:C:1:1.00, L4.2:C:1:1.00, L3.1:C:1:1.00)	T:2:0.01 ()
NC_006833	31461-32551	Wbm0021	31563	T	515	T:392:0.76 ()	A:123:0.24 ()
NC_006833	31461-32551	Wbm0021	31670	T	947	C:934:0.99 (IM.2:C:2:1.00, EE.2:C:1:1.00, L3.1:C:3:1.00)	T:12:0.01 ()	A:1:0.00 ()
NC_006833	31461-32551	Wbm0021	31727	C	1059	C:806:0.76 ()	T:252:0.24 ()	A:1:0.00 ()
NC_006833	31461-32551	Wbm0021	31769	T	937	C:926:0.99 (MM.1:C:2:1.00, EE.1:C:1:1.00, EE.2:C:2:1.00, L3.1:C:1:1.00)	T:10:0.01 ()	A:1:0.00 ()
NC_006833	31461-32551	Wbm0021	31804	C	626	A:617:0.99 (MM.1:A:1:1.00, L3.1:A:2:1.00)	C:9:0.01 ()
NC_006833	31461-32551	Wbm0021	31879	G	318	A:317:1.00 ()	G:1:0.00 ()
NC_006833	31461-32551	ig	31934	T	244	T:185:0.76 ()	G:59:0.24 ()
NC_006833	31461-32551	Wbm0022	32062	C	195	C:142:0.73 (AF.1:C:1:0.50, EE.2:C:1:0.50)	A:53:0.27 (AF.1:A:1:0.50, EE.2:A:1:0.50)
NC_006833	31461-32551	Wbm0022	32071	T	177	T:139:0.79 (L3.1:T:1:0.50)	A:37:0.21 (L3.1:A:1:0.50)	C:1:0.01 ()
NC_006833	31461-32551	Wbm0022	32073	G	185	G:145:0.78 ()	A:40:0.22 ()
NC_006833	31461-32551	Wbm0022	32078	T	200	T:154:0.77 (L3.1:T:1:0.50)	G:42:0.21 (L3.1:G:1:0.50)	A:2:0.01 ()
NC_006833	31461-32551	Wbm0022	32110	C	241	T:232:0.96 (AF.1:T:2:1.00, L4.1:T:1:0.50, MM.1:T:4:1.00, AF.2:T:1:1.00, AF.3:T:9:1.00)	C:5:0.02 (L4.1:C:1:0.50)	A:4:0.02 ()
NC_006833	31461-32551	Wbm0022	32149	G	351	A:347:0.99 (AF.3:A:2:1.00)	G:4:0.01 ()
NC_006833	31461-32551	Wbm0022	32193	A	393	G:383:0.97 ()	A:6:0.02 ()	T:3:0.01 ()	C:1:0.00 ()
NC_006833	31461-32551	Wbm0022	32382	T	744	C:734:0.99 (L4.1:C:1:1.00, IM.2:C:1:1.00, AF.3:C:1:1.00)	T:6:0.01 ()	A:3:0.00 ()
NC_006833	31461-32551	Wbm0022	32384	G	751	G:592:0.79 ()	A:157:0.21 ()	T:1:0.00 ()
NC_006833	31461-32551	Wbm0022	32386	C	751	T:744:0.99 (L4.1:T:1:1.00, IM.2:T:1:1.00, AF.3:T:1:1.00)	C:6:0.01 ()	G:1:0.00 ()
NC_006833	31461-32551	Wbm0022	32421	C	784	T:776:0.99 (AM.1:T:2:0.50)	C:6:0.01 (AM.1:C:2:0.50)	A:1:0.00 ()	G:1:0.00 ()
NC_006833	31461-32551	Wbm0022	32425	C	761	T:752:0.99 (AM.1:T:2:0.50, IM.2:T:1:1.00)	C:8:0.01 (AM.1:C:2:0.50)	G:1:0.00 ()
NC_006833	31461-32551	Wbm0022	32544	A	22	T:14:0.64 (L3.1:T:1:0.50)	A:7:0.32 (L3.1:A:1:0.50)	C:1:0.05 ()
NC_006833	31461-32551	Wbm0022	32545	G	20	C:12:0.60 (L3.1:C:1:0.50)	G:8:0.40 (L3.1:G:1:0.50)
NC_006833	44841-45411	Wbm0033	44883	G	34	G:26:0.76 ()	A:8:0.24 ()
NC_006833	44841-45411	Wbm0033	44894	G	34	T:33:0.97 (L4.1:T:1:1.00, L3.1:T:5:1.00)	G:1:0.03 ()
NC_006833	44841-45411	Wbm0033	44943	G	56	A:53:0.95 (L4.1:A:1:1.00, L3.1:A:5:1.00)	G:1:0.02 ()
NC_006833	44841-45411	Wbm0033	44958	G	71	A:69:0.97 (L4.1:A:1:1.00, L3.1:A:5:1.00)	G:1:0.01 ()
NC_006833	44841-45411	Wbm0033	44992	G	104	A:103:0.99 (AM.1:A:2:1.00, AF.1:A:1:1.00, EE.1:A:1:1.00, AF.2:A:2:1.00, AF.3:A:1:1.00, L3.1:A:2:1.00)	G:1:0.01 ()
NC_006833	44841-45411	Wbm0033	45024	G	133	G:96:0.72 (EE.2:G:1:0.50, AF.2:G:1:0.50)	A:37:0.28 (EE.2:A:1:0.50, AF.2:A:1:0.50)
NC_006833	44841-45411	ig	45142	A	112	G:110:0.98 (AM.1:G:1:1.00, AF.3:G:1:1.00, L3.1:G:1:1.00)	A:2:0.02 ()
NC_006833	44841-45411	ig	45150	A	108	G:106:0.98 ()	A:2:0.02 ()
NC_006833	44841-45411	ig	45159	A	96	G:93:0.97 (AM.1:G:1:1.00, AF.3:G:1:1.00)	A:3:0.03 ()
NC_006833	44841-45411	ig	45166	C	93	T:90:0.97 (AM.1:T:1:1.00, AF.3:T:1:1.00)	C:3:0.03 ()
NC_006833	44841-45411	ig	45168	C	96	T:93:0.97 (AM.1:T:1:1.00, AF.3:T:1:1.00)	C:3:0.03 ()
NC_006833	44841-45411	ig	45173	T	107	C:104:0.97 (AM.1:C:1:1.00, AF.3:C:1:1.00, L3.1:C:3:1.00)	T:3:0.03 ()
NC_006833	44841-45411	ig	45187	G	110	A:107:0.97 (AM.1:A:2:1.00, AF.3:A:1:1.00, L3.1:A:5:1.00)	G:3:0.03 ()
NC_006833	44841-45411	ig	45285	A	144	G:141:0.98 (AM.1:G:2:1.00, IM.1:G:1:1.00, L3.1:G:1:1.00)	A:2:0.01 ()	T:1:0.01 ()
NC_006833	44841-45411	ig	45298	A	127	G:124:0.98 (AM.1:G:1:1.00, IM.1:G:1:1.00, L3.1:G:4:1.00)	A:3:0.02 ()
NC_006833	44841-45411	ig	45306	G	117	A:114:0.97 (AM.1:A:1:1.00, L3.1:A:3:1.00)	G:3:0.03 ()
NC_006833	44841-45411	ig	45351	T	88	C:85:0.97 (AM.1:C:1:1.00, EE.1:C:1:1.00, L3.1:C:4:1.00)	T:3:0.03 ()
NC_006833	57531-57676	Wbm0045	57558	C	28	T:23:0.82 (IM.1:T:1:1.00, EE.1:T:1:1.00, EE.2:T:4:1.00, AF.2:T:1:1.00, L4.2:T:1:1.00, AF.3:T:2:1.00, L4.3:T:1:1.00, L3.1:T:3:1.00)	C:5:0.18 ()
NC_006833	57531-57676	Wbm0045	57650	T	24	C:23:0.96 (AM.1:C:1:1.00, AF.1:C:1:1.00, EE.1:C:3:1.00, EE.2:C:7:1.00, AF.2:C:2:1.00, AF.3:C:4:0.80, L4.3:C:1:1.00, L3.1:C:11:1.00)	T:1:0.04 ()
NC_006833	100561-103726	Wbm0077	100565	T	20	A:13:0.65 ()	T:7:0.35 ()
NC_006833	100561-103726	Wbm0077	100579	A	246	A:168:0.68 ()	G:76:0.31 ()	T:2:0.01 ()
NC_006833	100561-103726	Wbm0077	100585	G	279	G:187:0.67 (L4.3:G:1:0.50, L3.1:G:1:0.50)	A:91:0.33 (L4.3:A:1:0.50, L3.1:A:1:0.50)	C:1:0.00 ()
NC_006833	100561-103726	Wbm0077	100597	G	296	T:161:0.54 (L4.3:T:1:0.50, L3.1:T:2:0.67)	G:134:0.45 (L4.3:G:1:0.50, L3.1:G:1:0.33)	C:1:0.00 ()
NC_006833	100561-103726	Wbm0077	100648	G	437	G:287:0.66 (L4.1:G:2:0.50, L3.1:G:2:0.50)	A:150:0.34 (L4.1:A:2:0.50, L3.1:A:2:0.50)
NC_006833	100561-103726	Wbm0077	100718	C	535	C:294:0.55 ()	A:240:0.45 (L3.1:A:1:1.00)	G:1:0.00 ()
NC_006833	100561-103726	Wbm0077	100756	C	595	T:589:0.99 (L3.1:T:2:1.00)	G:4:0.01 ()	C:2:0.00 ()
NC_006833	100561-103726	Wbm0077	100759	T	606	C:605:1.00 (L3.1:C:2:1.00)	T:1:0.00 ()
NC_006833	100561-103726	Wbm0077	100762	G	615	A:613:1.00 (L3.1:A:1:1.00)	G:1:0.00 ()	T:1:0.00 ()
NC_006833	100561-103726	Wbm0077	100790	A	670	G:368:0.55 (L3.1:G:1:0.33)	A:302:0.45 (L3.1:A:2:0.67)
NC_006833	100561-103726	Wbm0077	100825	C	639	C:362:0.57 (L3.1:C:2:0.50)	T:260:0.41 (AF.3:T:1:1.00, L3.1:T:2:0.50)	G:16:0.03 ()	A:1:0.00 ()
NC_006833	100561-103726	Wbm0077	100877	A	704	A:401:0.57 (L3.1:A:3:0.60)	T:303:0.43 (L3.1:T:2:0.40)
NC_006833	100561-103726	Wbm0077	100897	G	662	A:378:0.57 (L3.1:A:2:0.67)	G:284:0.43 (L3.1:G:1:0.33)
NC_006833	100561-103726	Wbm0078	100972	A	579	A:457:0.79 ()	T:122:0.21 ()
NC_006833	100561-103726	Wbm0078	100975	T	557	T:397:0.71 ()	C:160:0.29 (L3.1:C:1:1.00)
NC_006833	100561-103726	Wbm0078	100985	A	526	A:282:0.54 ()	G:244:0.46 ()
NC_006833	100561-103726	Wbm0078	101019	C	510	C:263:0.52 ()	T:247:0.48 ()
NC_006833	100561-103726	Wbm0078	101042	G	599	G:359:0.60 ()	A:15:0.03 ()	C:1:0.00 ()
NC_006833	100561-103726	Wbm0078	101095	T	738	G:399:0.54 (L4.2:G:2:1.00, L3.1:G:2:0.67)	T:339:0.46 (L3.1:T:1:0.33)
NC_006833	100561-103726	Wbm0078	101169	G	832	G:531:0.64 ()	A:299:0.36 ()	C:1:0.00 ()	T:1:0.00 ()
NC_006833	100561-103726	Wbm0078	101302	G	823	A:412:0.50 ()	G:411:0.50 ()
NC_006833	100561-103726	ig	101323	G	899	G:607:0.68 ()	T:292:0.32 ()
NC_006833	100561-103726	Wbm0079	101369	G	767	G:566:0.74 ()	C:194:0.25 ()	A:6:0.01 ()	T:1:0.00 ()
NC_006833	100561-103726	Wbm0079	101372	T	761	T:561:0.74 ()	A:200:0.26 ()
NC_006833	100561-103726	Wbm0079	101389	C	780	C:458:0.59 ()	T:322:0.41 ()
NC_006833	100561-103726	Wbm0079	101408	G	670	A:664:0.99 ()	G:5:0.01 ()	C:1:0.00 ()
NC_006833	100561-103726	Wbm0079	101429	T	719	T:516:0.72 ()	C:3:0.00 ()	G:3:0.00 ()	A:2:0.00 ()
NC_006833	100561-103726	Wbm0079	101430	G	716	G:510:0.71 ()	C:10:0.01 ()	T:2:0.00 ()
NC_006833	100561-103726	Wbm0079	101459	C	767	C:445:0.58 ()	T:322:0.42 ()
NC_006833	100561-103726	Wbm0079	101460	C	770	C:567:0.74 ()	T:202:0.26 ()	A:1:0.00 ()
NC_006833	100561-103726	Wbm0079	101530	A	749	G:734:0.98 ()	A:11:0.01 ()	C:2:0.00 ()	T:2:0.00 ()
NC_006833	100561-103726	Wbm0079	101542	A	723	G:572:0.79 ()	A:141:0.20 ()	T:5:0.01 ()	C:2:0.00 ()
NC_006833	100561-103726	Wbm0079	101589	T	720	T:418:0.58 ()	G:299:0.42 (EE.2:G:2:1.00)	A:3:0.00 ()
NC_006833	100561-103726	Wbm0079	101599	C	706	T:696:0.99 (EE.2:T:1:1.00)	C:10:0.01 ()
NC_006833	100561-103726	Wbm0079	101607	C	692	C:408:0.59 ()	T:283:0.41 (EE.2:T:1:1.00)	A:1:0.00 ()
NC_006833	100561-103726	Wbm0079	101646	G	659	G:377:0.57 ()	T:282:0.43 (EE.2:T:1:1.00)
NC_006833	100561-103726	Wbm0079	101735	C	549	T:257:0.47 (L3.1:T:1:1.00)	A:164:0.30 ()	C:127:0.23 ()	G:1:0.00 ()
NC_006833	100561-103726	Wbm0079	101813	C	466	C:276:0.59 ()	A:70:0.15 ()
NC_006833	100561-103726	Wbm0079	101814	A	463	A:343:0.74 ()
NC_006833	100561-103726	Wbm0079	101815	T	466	C:340:0.73 (L4.1:C:2:1.00, MM.1:C:2:1.00)	T:6:0.01 ()
NC_006833	100561-103726	Wbm0079	101816	G	468	G:348:0.74 ()
NC_006833	100561-103726	Wbm0079	101819	A	463	A:343:0.74 ()
NC_006833	100561-103726	Wbm0079	101820	T	414	T:292:0.71 ()	C:2:0.00 ()
NC_006833	100561-103726	Wbm0079	101821	T	416	T:294:0.71 ()	A:1:0.00 ()	C:1:0.00 ()
NC_006833	100561-103726	Wbm0079	101822	A	414	A:293:0.71 ()	C:1:0.00 ()
NC_006833	100561-103726	Wbm0079	101823	T	416	T:295:0.71 ()	C:1:0.00 ()
NC_006833	100561-103726	Wbm0079	101824	C	419	C:299:0.71 ()
NC_006833	100561-103726	Wbm0079	101825	A	416	A:296:0.71 ()	C:1:0.00 ()
NC_006833	100561-103726	Wbm0079	101826	C	416	C:295:0.71 ()	A:2:0.00 ()
NC_006833	100561-103726	Wbm0079	101829	C	419	C:298:0.71 ()	T:1:0.00 ()
NC_006833	100561-103726	Wbm0079	101830	A	419	A:299:0.71 ()
NC_006833	100561-103726	Wbm0079	101831	C	424	C:298:0.70 ()	A:6:0.01 ()
NC_006833	100561-103726	Wbm0079	101832	A	471	A:349:0.74 ()	G:1:0.00 ()	T:1:0.00 ()
NC_006833	100561-103726	Wbm0079	101833	C	469	C:349:0.74 ()
NC_006833	100561-103726	Wbm0079	101834	A	470	A:291:0.62 ()	G:58:0.12 ()	T:1:0.00 ()
NC_006833	100561-103726	Wbm0079	101848	A	510	G:507:0.99 (L4.1:G:1:1.00, MM.1:G:1:1.00, L4.2:G:1:1.00)	A:3:0.01 ()
NC_006833	100561-103726	Wbm0079	101932	T	535	T:366:0.68 (L3.1:T:2:0.67)	C:168:0.31 (L4.2:C:1:1.00, L3.1:C:1:0.33)	G:1:0.00 ()
NC_006833	100561-103726	Wbm0079	101974	G	416	G:295:0.71 ()
NC_006833	100561-103726	Wbm0079	102008	A	174	A:135:0.78 ()	T:3:0.02 ()
NC_006833	100561-103726	Wbm0079	102009	A	172	A:133:0.77 ()	G:3:0.02 ()
NC_006833	100561-103726	Wbm0079	102010	T	175	T:136:0.78 ()	C:2:0.01 ()	A:1:0.01 ()
NC_006833	100561-103726	Wbm0079	102011	A	174	A:138:0.79 ()
NC_006833	100561-103726	Wbm0079	102012	T	173	T:136:0.79 ()	A:1:0.01 ()
NC_006833	100561-103726	Wbm0079	102013	T	171	T:135:0.79 ()
NC_006833	100561-103726	Wbm0079	102014	T	170	T:134:0.79 ()
NC_006833	100561-103726	Wbm0079	102015	T	169	T:133:0.79 ()
NC_006833	100561-103726	Wbm0079	102016	T	170	T:134:0.79 ()
NC_006833	100561-103726	Wbm0079	102017	T	171	T:134:0.78 ()	G:1:0.01 ()
NC_006833	100561-103726	Wbm0079	102018	G	171	G:127:0.74 ()	T:6:0.04 ()	A:1:0.01 ()	C:1:0.01 ()
NC_006833	100561-103726	Wbm0079	102019	C	176	C:137:0.78 ()	T:2:0.01 ()	G:1:0.01 ()
NC_006833	100561-103726	Wbm0079	102020	T	180	T:143:0.79 ()	C:1:0.01 ()
NC_006833	100561-103726	Wbm0079	102026	A	189	A:150:0.79 ()	C:2:0.01 ()
NC_006833	100561-103726	Wbm0079	102039	G	193	A:154:0.80 ()	G:3:0.02 ()	C:1:0.01 ()
NC_006833	100561-103726	Wbm0079	102043	A	196	A:150:0.77 ()	G:10:0.05 ()
NC_006833	100561-103726	Wbm0079	102065	A	237	A:144:0.61 ()	G:12:0.05 ()	C:1:0.00 ()
NC_006833	100561-103726	Wbm0079	102066	C	237	C:146:0.62 ()	T:8:0.03 ()	A:3:0.01 ()
NC_006833	100561-103726	Wbm0079	102067	A	253	A:173:0.68 ()
NC_006833	100561-103726	Wbm0079	102068	T	253	T:171:0.68 ()	A:2:0.01 ()
NC_006833	100561-103726	Wbm0079	102069	A	255	A:175:0.69 ()
NC_006833	100561-103726	Wbm0079	102070	T	255	T:173:0.68 ()	G:2:0.01 ()
NC_006833	100561-103726	Wbm0079	102071	G	253	G:173:0.68 ()
NC_006833	100561-103726	Wbm0079	102072	C	253	C:173:0.68 ()
NC_006833	100561-103726	Wbm0079	102073	T	255	T:155:0.61 ()	C:1:0.00 ()
NC_006833	100561-103726	Wbm0079	102074	A	265	A:185:0.70 ()
NC_006833	100561-103726	Wbm0079	102075	A	268	A:188:0.70 ()
NC_006833	100561-103726	Wbm0079	102076	A	273	A:193:0.71 ()
NC_006833	100561-103726	Wbm0079	102077	G	277	G:192:0.69 ()	C:4:0.01 ()	A:1:0.00 ()
NC_006833	100561-103726	Wbm0079	102078	A	278	A:194:0.70 ()	T:4:0.01 ()
NC_006833	100561-103726	Wbm0079	102079	A	295	A:215:0.73 ()
NC_006833	100561-103726	Wbm0079	102080	T	296	T:215:0.73 ()	A:1:0.00 ()
NC_006833	100561-103726	Wbm0079	102081	A	294	A:214:0.73 ()
NC_006833	100561-103726	Wbm0079	102082	C	294	C:213:0.72 ()	A:1:0.00 ()
NC_006833	100561-103726	Wbm0079	102083	C	294	C:212:0.72 ()	T:2:0.01 ()
NC_006833	100561-103726	Wbm0079	102084	A	302	A:222:0.74 ()
NC_006833	100561-103726	Wbm0079	102085	A	303	G:165:0.54 (L3.1:G:1:1.00)	A:58:0.19 ()
NC_006833	100561-103726	Wbm0079	102086	T	306	T:164:0.54 ()	A:61:0.20 ()	G:1:0.00 ()
NC_006833	100561-103726	Wbm0079	102094	G	325	A:168:0.52 (L3.1:A:1:1.00)	G:157:0.48 ()
NC_006833	100561-103726	Wbm0080	102139	C	370	C:275:0.74 ()	T:95:0.26 ()
NC_006833	100561-103726	Wbm0080	102170	G	416	T:415:1.00 ()	G:1:0.00 ()
NC_006833	100561-103726	Wbm0080	102200	G	436	T:240:0.55 ()	G:195:0.45 ()	C:1:0.00 ()
NC_006833	100561-103726	Wbm0080	102245	G	455	G:259:0.57 ()	A:195:0.43 (L3.1:A:2:1.00)
NC_006833	100561-103726	Wbm0080	102405	C	509	T:256:0.50 (EE.1:T:1:1.00)	C:250:0.49 ()
NC_006833	100561-103726	Wbm0080	102423	G	472	G:351:0.74 ()	C:119:0.25 ()	T:1:0.00 ()
NC_006833	100561-103726	ig	102633	C	320	C:180:0.56 ()	T:139:0.43 ()	G:1:0.00 ()
NC_006833	100561-103726	ig	102731	A	366	G:358:0.98 ()	A:4:0.01 ()
NC_006833	100561-103726	ig	102747	C	363	C:256:0.71 ()	T:105:0.29 ()	A:2:0.01 ()
NC_006833	100561-103726	ig	102803	G	312	G:183:0.59 ()	T:124:0.40 ()	C:5:0.02 ()
NC_006833	100561-103726	ig	102856	C	311	C:180:0.58 ()	T:131:0.42 ()
NC_006833	100561-103726	ig	103036	G	351	G:227:0.65 ()	A:124:0.35 ()
NC_006833	100561-103726	ig	103052	T	324	C:241:0.74 (EE.2:C:1:1.00)	T:83:0.26 ()
NC_006833	100561-103726	ig	103092	G	263	G:162:0.62 ()	A:101:0.38 (EE.1:A:2:1.00)
NC_006833	100561-103726	Wbm0081	103118	A	219	T:133:0.61 (MM.1:T:1:1.00, EE.1:T:6:0.60, EE.2:T:3:0.43)	A:85:0.39 (EE.1:A:4:0.40, EE.2:A:4:0.57)	C:1:0.00 ()
NC_006833	100561-103726	Wbm0081	103120	G	221	A:219:0.99 (MM.1:A:2:1.00, EE.1:A:12:1.00, EE.2:A:7:1.00)	G:2:0.01 ()
NC_006833	100561-103726	Wbm0081	103173	G	232	A:231:1.00 (MM.1:A:1:1.00, EE.1:A:32:1.00, EE.2:A:27:1.00)	G:1:0.00 ()
NC_006833	100561-103726	Wbm0081	103251	G	241	A:134:0.56 (MM.1:A:1:1.00, EE.1:A:1:1.00, EE.2:A:2:0.22)	G:106:0.44 (EE.2:G:7:0.78)
NC_006833	100561-103726	Wbm0081	103253	A	245	A:140:0.57 (EE.2:A:6:0.75)	T:105:0.43 (EE.2:T:2:0.25)
NC_006833	100561-103726	Wbm0081	103291	A	250	A:170:0.68 ()	G:80:0.32 ()
NC_006833	100561-103726	Wbm0081	103293	C	254	T:251:0.99 ()	C:2:0.01 ()	A:1:0.00 ()
NC_006833	100561-103726	ig	103349	C	269	C:213:0.79 ()	T:55:0.20 ()	G:1:0.00 ()
NC_006833	100561-103726	ig	103368	A	288	A:158:0.55 ()	G:130:0.45 (L3.1:G:1:1.00)
NC_006833	100561-103726	ig	103397	A	277	A:196:0.71 ()	G:81:0.29 ()
NC_006833	100561-103726	ig	103408	C	295	C:225:0.76 ()	A:11:0.04 ()
NC_006833	100561-103726	ig	103462	G	260	A:142:0.55 (EE.2:A:1:1.00)	G:118:0.45 ()
NC_006833	100561-103726	ig	103477	T	260	T:167:0.64 ()	A:93:0.36 ()
NC_006833	100561-103726	ig	103494	G	243	G:163:0.67 ()	A:80:0.33 ()
NC_006833	100561-103726	ig	103499	G	231	A:230:1.00 (L4.1:A:2:1.00, EE.2:A:1:1.00)	G:1:0.00 ()
NC_006833	100561-103726	ig	103508	T	211	T:150:0.71 ()
NC_006833	100561-103726	ig	103509	G	199	G:135:0.68 ()	C:3:0.02 ()
NC_006833	100561-103726	ig	103510	G	196	G:135:0.69 ()
NC_006833	100561-103726	ig	103511	T	194	T:132:0.68 ()	A:1:0.01 ()
NC_006833	100561-103726	ig	103512	T	195	T:133:0.68 ()	G:1:0.01 ()
NC_006833	100561-103726	ig	103513	A	194	A:133:0.69 ()
NC_006833	100561-103726	ig	103514	T	193	T:132:0.68 ()
NC_006833	100561-103726	ig	103515	G	199	G:135:0.68 ()	A:3:0.02 ()
NC_006833	100561-103726	ig	103516	C	200	C:134:0.67 ()	A:5:0.03 ()
NC_006833	100561-103726	ig	103533	A	198	A:121:0.61 ()	G:76:0.38 ()	T:1:0.01 ()
NC_006833	100561-103726	ig	103587	G	212	A:210:0.99 (EE.2:A:2:1.00, L3.1:A:1:1.00)	C:1:0.00 ()	G:1:0.00 ()
NC_006833	100561-103726	ig	103630	C	250	C:166:0.66 ()	A:83:0.33 (AM.1:A:1:1.00, L3.1:A:1:1.00)	G:1:0.00 ()
NC_006833	100561-103726	ig	103716	T	171	A:164:0.96 ()	T:7:0.04 ()
NC_006833	104121-104236	ig	104136	T	28	A:19:0.68 ()	T:9:0.32 ()
NC_006833	104121-104236	ig	104150	G	31	A:24:0.77 ()	G:7:0.23 ()
NC_006833	104121-104236	ig	104192	G	31	T:24:0.77 ()	G:7:0.23 ()
NC_006833	104121-104236	ig	104202	C	31	T:24:0.77 ()	C:7:0.23 ()
NC_006833	104121-104236	ig	104208	C	28	G:22:0.79 ()	C:6:0.21 ()
NC_006833	106801-106956	ig	106810	T	35	C:31:0.89 ()	T:4:0.11 ()
NC_006833	106801-106956	ig	106815	G	40	A:37:0.93 ()	G:3:0.07 ()
NC_006833	106801-106956	ig	106822	G	46	A:23:0.50 ()	G:23:0.50 ()
NC_006833	106801-106956	ig	106833	G	45	A:43:0.96 (L3.1:A:3:1.00)	G:2:0.04 ()
NC_006833	106801-106956	ig	106890	C	59	A:58:0.98 (EE.1:A:1:0.50, L4.2:A:1:1.00, AF.3:A:4:1.00, L3.1:A:6:1.00)	C:1:0.02 ()
NC_006833	106801-106956	ig	106936	G	43	A:42:0.98 (EE.1:A:1:1.00, L4.2:A:1:1.00, L3.1:A:6:1.00)	G:1:0.02 ()
NC_006833	118131-118716	ig	118191	T	161	C:152:0.94 ()	T:8:0.05 ()	A:1:0.01 ()
NC_006833	118131-118716	ig	118214	G	191	A:184:0.96 ()	G:7:0.04 ()
NC_006833	118131-118716	ig	118251	C	242	A:237:0.98 ()	C:5:0.02 ()
NC_006833	118131-118716	ig	118262	C	259	T:254:0.98 ()	C:5:0.02 ()
NC_006833	118131-118716	ig	118275	G	264	A:260:0.98 ()	G:4:0.02 ()
NC_006833	118131-118716	ig	118378	G	234	A:232:0.99 ()	C:1:0.00 ()	G:1:0.00 ()
NC_006833	118131-118716	ig	118383	C	232	A:230:0.99 ()	C:1:0.00 ()	T:1:0.00 ()
NC_006833	118131-118716	ig	118416	C	194	A:154:0.79 ()	C:40:0.21 ()
NC_006833	118131-118716	ig	118420	C	188	T:187:0.99 ()	C:1:0.01 ()
NC_006833	118131-118716	ig	118508	G	252	A:248:0.98 ()	G:3:0.01 ()	T:1:0.00 ()
NC_006833	118131-118716	ig	118675	C	149	T:109:0.73 ()	C:40:0.27 ()
NC_006833	118131-118716	ig	118704	G	111	A:107:0.96 ()	G:4:0.04 ()
NC_006833	122266-122826	ig	122274	T	26	G:24:0.92 (L3.1:G:1:1.00)	T:2:0.08 ()
NC_006833	122266-122826	ig	122277	C	28	G:26:0.93 (L3.1:G:1:1.00)	C:2:0.07 ()
NC_006833	122266-122826	ig	122281	C	33	G:31:0.94 (L3.1:G:1:1.00)	C:1:0.03 ()	T:1:0.03 ()
NC_006833	122266-122826	ig	122282	A	35	T:32:0.91 (L3.1:T:1:1.00)	A:3:0.09 ()
NC_006833	122266-122826	ig	122291	A	187	T:184:0.98 (AF.1:T:1:1.00, MM.1:T:1:1.00, EE.1:T:1:1.00, EE.2:T:1:1.00, AF.3:T:2:1.00, L3.1:T:1:1.00)	A:3:0.02 ()
NC_006833	122266-122826	ig	122327	A	218	G:128:0.59 (MM.1:G:1:1.00, EE.1:G:1:1.00, EE.2:G:4:1.00, L4.3:G:1:1.00)	A:88:0.40 ()	C:1:0.00 ()	T:1:0.00 ()
NC_006833	122266-122826	ig	122375	A	371	T:222:0.60 (EE.2:T:3:1.00, L3.1:T:1:0.50)	A:149:0.40 (L3.1:A:1:0.50)
NC_006833	122266-122826	ig	122376	C	386	C:239:0.62 ()	T:147:0.38 (AF.1:T:1:1.00, AF.3:T:1:1.00)
NC_006833	122266-122826	ig	122380	G	392	A:238:0.61 (EE.2:A:2:1.00, L3.1:A:4:0.80)	G:154:0.39 (L3.1:G:1:0.20)
NC_006833	122266-122826	ig	122386	T	395	C:390:0.99 (EE.2:C:2:1.00, AF.3:C:1:1.00, L3.1:C:5:1.00)	T:4:0.01 ()	G:1:0.00 ()
NC_006833	122266-122826	ig	122410	C	417	T:415:1.00 (EE.2:T:1:1.00, L3.1:T:7:1.00)	C:2:0.00 ()
NC_006833	122266-122826	ig	122595	G	476	A:472:0.99 (L4.3:A:1:1.00, L3.1:A:11:1.00)	G:4:0.01 ()
NC_006833	122266-122826	ig	122628	C	530	T:526:0.99 (L3.1:T:8:1.00)	C:3:0.01 ()	A:1:0.00 ()
NC_006833	122266-122826	ig	122640	A	569	A:403:0.71 ()	G:166:0.29 ()
NC_006833	122266-122826	ig	122699	G	538	T:535:0.99 (L3.1:T:10:1.00)	G:3:0.01 ()
NC_006833	122266-122826	ig	122757	T	300	C:296:0.99 (AF.1:C:1:1.00, MM.1:C:1:1.00, IM.1:C:2:1.00, AF.3:C:1:1.00, L4.3:C:2:1.00, L3.1:C:5:1.00)	T:4:0.01 ()
NC_006833	126116-126271	ig	126167	A	52	G:46:0.88 ()	A:6:0.12 ()
NC_006833	126116-126271	ig	126203	G	54	A:48:0.89 (AM.1:A:1:1.00, MM.1:A:1:1.00, EE.1:A:1:1.00, L4.2:A:1:1.00)	G:6:0.11 ()
NC_006833	126116-126271	ig	126235	G	46	A:40:0.87 (AM.1:A:1:1.00, MM.1:A:1:1.00, EE.1:A:1:1.00, L4.2:A:1:1.00, L3.1:A:1:1.00)	G:6:0.13 ()
NC_006833	129861-129961	Wbm0102	129930	G	21	A:13:0.62 ()	G:8:0.38 ()
NC_006833	129861-129961	Wbm0102	129936	G	22	A:13:0.59 ()	G:9:0.41 ()
NC_006833	131846-132671	ig	131963	T	21	C:17:0.81 ()	T:4:0.19 ()
NC_006833	131846-132671	ig	131997	T	60	C:56:0.93 ()	T:4:0.07 ()
NC_006833	131846-132671	ig	132031	A	87	T:83:0.95 ()	A:4:0.05 ()
NC_006833	131846-132671	ig	132038	T	98	C:93:0.95 ()	T:4:0.04 ()
NC_006833	131846-132671	ig	132053	T	98	C:94:0.96 ()	T:3:0.03 ()	A:1:0.01 ()
NC_006833	131846-132671	ig	132094	G	143	A:139:0.97 (L3.1:A:1:1.00)	G:4:0.03 ()
NC_006833	131846-132671	ig	132110	C	151	T:143:0.95 (L3.1:T:1:1.00)	C:7:0.05 ()	A:1:0.01 ()
NC_006833	131846-132671	Wbm0104	132150	G	213	A:206:0.97 ()	G:7:0.03 ()
NC_006833	131846-132671	Wbm0104	132187	A	179	G:167:0.93 ()	A:7:0.04 ()	T:1:0.01 ()
NC_006833	131846-132671	Wbm0104	132191	T	185	C:178:0.96 ()	T:7:0.04 ()
NC_006833	131846-132671	Wbm0104	132195	G	183	A:177:0.97 ()	G:6:0.03 ()
NC_006833	131846-132671	Wbm0104	132248	G	190	A:186:0.98 ()	G:3:0.02 ()	C:1:0.01 ()
NC_006833	131846-132671	Wbm0104	132250	A	187	C:184:0.98 ()	A:3:0.02 ()
NC_006833	131846-132671	Wbm0104	132303	A	132	C:129:0.98 (L3.1:C:1:1.00)	A:3:0.02 ()
NC_006833	131846-132671	Wbm0104	132319	T	103	A:53:0.51 (L3.1:A:1:1.00)	T:50:0.49 ()
NC_006833	131846-132671	Wbm0104	132320	A	98	T:52:0.53 (L3.1:T:1:1.00)	A:46:0.47 ()
NC_006833	131846-132671	Wbm0104	132322	A	94	T:53:0.56 (L3.1:T:1:1.00)	A:41:0.44 ()
NC_006833	131846-132671	Wbm0104	132343	A	85	T:83:0.98 (L3.1:T:1:1.00)	A:2:0.02 ()
NC_006833	131846-132671	Wbm0104	132350	G	85	A:81:0.95 (L3.1:A:1:1.00)	G:4:0.05 ()
NC_006833	131846-132671	Wbm0104	132353	T	75	C:71:0.95 ()	T:4:0.05 ()
NC_006833	131846-132671	Wbm0104	132355	T	75	C:71:0.95 ()	T:4:0.05 ()
NC_006833	131846-132671	ig	132373	T	69	G:63:0.91 ()	T:6:0.09 ()
NC_006833	131846-132671	ig	132375	C	69	A:63:0.91 ()	C:6:0.09 ()
NC_006833	131846-132671	ig	132381	A	72	C:67:0.93 ()	A:5:0.07 ()
NC_006833	131846-132671	ig	132404	A	47	G:40:0.85 ()	A:7:0.15 ()
NC_006833	131846-132671	ig	132411	C	43	T:36:0.84 ()	C:7:0.16 ()
NC_006833	131846-132671	ig	132415	G	42	C:35:0.83 ()	G:7:0.17 ()
NC_006833	131846-132671	ig	132482	C	52	G:43:0.83 ()	C:9:0.17 ()
NC_006833	131846-132671	ig	132484	C	51	T:43:0.84 ()	C:8:0.16 ()
NC_006833	131846-132671	ig	132485	G	51	A:43:0.84 ()	G:8:0.16 ()
NC_006833	131846-132671	ig	132496	C	56	T:49:0.88 ()	C:7:0.12 ()
NC_006833	131846-132671	ig	132500	T	63	C:57:0.90 ()	T:6:0.10 ()
NC_006833	131846-132671	ig	132533	A	74	G:65:0.88 ()	A:9:0.12 ()
NC_006833	131846-132671	ig	132547	G	74	T:66:0.89 ()	G:8:0.11 ()
NC_006833	131846-132671	ig	132574	G	75	A:67:0.89 ()	G:8:0.11 ()
NC_006833	131846-132671	ig	132592	A	67	G:56:0.84 ()	A:11:0.16 ()
NC_006833	131846-132671	ig	132610	A	33	A:20:0.61 ()
NC_006833	131846-132671	ig	132627	G	29	A:19:0.66 ()	G:10:0.34 ()
NC_006833	131846-132671	ig	132637	T	29	T:16:0.55 ()	C:13:0.45 ()
NC_006833	131846-132671	ig	132643	A	31	G:18:0.58 ()	A:13:0.42 ()
NC_006833	131846-132671	ig	132653	A	30	G:17:0.57 ()	A:13:0.43 ()
NC_006833	131846-132671	ig	132655	C	30	T:17:0.57 ()	C:13:0.43 ()
NC_006833	132706-132806	Wbm0105	132729	C	25	C:13:0.52 ()	T:12:0.48 ()
NC_006833	132706-132806	Wbm0105	132743	G	23	C:13:0.57 ()	G:10:0.43 ()
NC_006833	132706-132806	Wbm0105	132748	A	22	C:13:0.59 ()	A:9:0.41 ()
NC_006833	132706-132806	Wbm0105	132754	T	24	C:15:0.62 ()	T:9:0.38 ()
NC_006833	132706-132806	Wbm0105	132756	G	24	A:15:0.62 ()	G:9:0.38 ()
NC_006833	132706-132806	Wbm0105	132757	G	26	C:15:0.58 ()	G:11:0.42 ()
NC_006833	134786-134896	Wbm0106	134811	A	23	G:22:0.96 ()	A:1:0.04 ()
NC_006833	134786-134896	Wbm0106	134820	T	24	C:21:0.88 ()	T:3:0.12 ()
NC_006833	134786-134896	Wbm0106	134823	C	24	A:22:0.92 ()	C:2:0.08 ()
NC_006833	134786-134896	Wbm0106	134850	T	26	C:23:0.88 ()	T:3:0.12 ()
NC_006833	134786-134896	Wbm0106	134875	T	26	C:23:0.88 ()	T:3:0.12 ()
NC_006833	136141-136691	Wbm0107	136172	T	21	C:18:0.86 ()	T:3:0.14 ()
NC_006833	136141-136691	Wbm0107	136196	G	20	C:18:0.90 ()	G:2:0.10 ()
NC_006833	136141-136691	Wbm0107	136234	T	22	C:13:0.59 ()	T:9:0.41 ()
NC_006833	136141-136691	Wbm0107	136236	C	22	C:17:0.77 ()	T:5:0.23 ()
NC_006833	136141-136691	Wbm0107	136264	A	22	G:20:0.91 ()	A:2:0.09 ()
NC_006833	136141-136691	Wbm0107	136269	A	24	A:13:0.54 ()	G:11:0.46 ()
NC_006833	136141-136691	Wbm0107	136279	T	23	T:14:0.61 ()	G:9:0.39 ()
NC_006833	136141-136691	Wbm0107	136291	A	24	A:19:0.79 ()
NC_006833	136141-136691	Wbm0107	136292	A	24	A:19:0.79 ()
NC_006833	136141-136691	Wbm0107	136293	C	24	C:19:0.79 ()
NC_006833	136141-136691	Wbm0107	136294	G	24	A:15:0.62 ()	G:4:0.17 ()
NC_006833	136141-136691	Wbm0107	136295	C	24	C:19:0.79 ()
NC_006833	136141-136691	Wbm0107	136296	T	24	T:19:0.79 ()
NC_006833	136141-136691	Wbm0107	136297	T	24	T:19:0.79 ()
NC_006833	136141-136691	Wbm0107	136303	T	24	T:18:0.75 ()	C:6:0.25 ()
NC_006833	136141-136691	Wbm0107	136305	T	24	C:15:0.62 ()	T:9:0.38 ()
NC_006833	136141-136691	Wbm0107	136306	G	24	G:18:0.75 ()	A:6:0.25 ()
NC_006833	136141-136691	Wbm0107	136309	A	35	T:26:0.74 ()	A:9:0.26 ()
NC_006833	136141-136691	Wbm0107	136327	G	33	C:31:0.94 ()	G:2:0.06 ()
NC_006833	136141-136691	Wbm0107	136331	T	33	C:31:0.94 ()	T:2:0.06 ()
NC_006833	136141-136691	Wbm0107	136345	T	33	C:31:0.94 ()	T:2:0.06 ()
NC_006833	136141-136691	Wbm0107	136359	C	35	C:18:0.51 ()	A:17:0.49 ()
NC_006833	136141-136691	Wbm0107	136375	A	38	A:21:0.55 ()
NC_006833	136141-136691	Wbm0107	136376	G	37	G:20:0.54 ()
NC_006833	136141-136691	Wbm0107	136377	A	37	A:20:0.54 ()
NC_006833	136141-136691	Wbm0107	136382	C	41	C:28:0.68 ()	A:13:0.32 ()
NC_006833	136141-136691	Wbm0107	136385	G	41	A:33:0.80 ()	G:8:0.20 ()
NC_006833	136141-136691	Wbm0107	136390	A	40	A:22:0.55 ()	G:18:0.45 ()
NC_006833	136141-136691	Wbm0107	136398	C	34	T:26:0.76 ()	C:8:0.24 ()
NC_006833	136141-136691	Wbm0107	136400	C	34	G:26:0.76 ()	C:8:0.24 ()
NC_006833	136141-136691	Wbm0107	136427	C	71	T:60:0.85 ()	C:11:0.15 ()
NC_006833	136141-136691	Wbm0107	136430	T	73	C:62:0.85 ()	T:11:0.15 ()
NC_006833	136141-136691	Wbm0107	136458	A	78	G:69:0.88 ()	A:9:0.12 ()
NC_006833	136141-136691	Wbm0107	136481	T	79	C:73:0.92 ()	T:6:0.08 ()
NC_006833	136141-136691	Wbm0107	136509	A	70	T:66:0.94 ()	A:4:0.06 ()
NC_006833	136141-136691	Wbm0107	136516	A	42	G:38:0.90 ()	A:4:0.10 ()
NC_006833	136141-136691	Wbm0107	136521	G	39	A:35:0.90 ()	G:4:0.10 ()
NC_006833	136141-136691	Wbm0107	136527	T	48	C:45:0.94 ()	T:3:0.06 ()
NC_006833	136141-136691	Wbm0107	136557	T	63	G:59:0.94 ()	T:4:0.06 ()
NC_006833	136141-136691	Wbm0107	136561	G	62	G:43:0.69 ()	A:19:0.31 ()
NC_006833	136141-136691	Wbm0107	136565	C	67	T:64:0.96 ()	C:3:0.04 ()
NC_006833	136141-136691	Wbm0107	136574	T	80	A:77:0.96 ()	T:3:0.04 ()
NC_006833	136141-136691	Wbm0107	136610	T	103	C:98:0.95 ()	T:5:0.05 ()
NC_006833	136141-136691	Wbm0107	136626	C	93	C:47:0.51 ()	T:45:0.48 ()	A:1:0.01 ()
NC_006833	136141-136691	Wbm0107	136635	C	71	C:39:0.55 ()	T:32:0.45 ()
NC_006833	136141-136691	Wbm0107	136641	T	63	C:59:0.94 ()	T:4:0.06 ()
NC_006833	136141-136691	Wbm0107	136670	C	50	T:37:0.74 ()	C:13:0.26 ()
NC_006833	138221-138326	ig	138255	T	26	C:21:0.81 ()	T:5:0.19 ()
NC_006833	138221-138326	ig	138271	G	25	A:21:0.84 ()	G:4:0.16 ()
NC_006833	138221-138326	ig	138281	G	25	A:21:0.84 ()	G:4:0.16 ()
NC_006833	141181-141321	Wbm0108	141202	T	20	C:13:0.65 ()	T:7:0.35 ()
NC_006833	141181-141321	Wbm0108	141208	G	21	C:13:0.62 ()	G:8:0.38 ()
NC_006833	141181-141321	Wbm0108	141213	T	20	C:12:0.60 ()	T:8:0.40 ()
NC_006833	141181-141321	Wbm0108	141231	T	24	C:16:0.67 ()	T:8:0.33 ()
NC_006833	141181-141321	Wbm0108	141239	G	30	A:21:0.70 ()	G:9:0.30 ()
NC_006833	141181-141321	Wbm0108	141249	G	33	T:23:0.70 ()	G:10:0.30 ()
NC_006833	141181-141321	Wbm0108	141257	G	38	A:28:0.74 ()	G:10:0.26 ()
NC_006833	141181-141321	Wbm0108	141267	C	34	T:27:0.79 ()	C:7:0.21 ()
NC_006833	141181-141321	Wbm0108	141276	T	31	C:26:0.84 (AF.3:C:1:0.25)	T:5:0.16 (AF.3:T:3:0.75)
NC_006833	141181-141321	Wbm0108	141277	T	31	C:26:0.84 (AF.3:C:1:0.25)	T:5:0.16 (AF.3:T:3:0.75)
NC_006833	141181-141321	Wbm0108	141288	G	33	C:26:0.79 (AF.3:C:1:0.50)	G:7:0.21 (AF.3:G:1:0.50)
NC_006833	141181-141321	Wbm0108	141296	T	32	C:26:0.81 (AF.3:C:1:0.50)	T:6:0.19 (AF.3:T:1:0.50)
NC_006833	141181-141321	Wbm0108	141300	T	31	A:25:0.81 (AF.3:A:1:0.50)	T:6:0.19 (AF.3:T:1:0.50)
NC_006833	141366-141666	Wbm0108	141394	C	60	T:53:0.88 (AF.3:T:1:1.00)	C:7:0.12 ()
NC_006833	141366-141666	Wbm0108	141409	G	77	A:70:0.91 (AF.3:A:1:1.00)	G:7:0.09 ()
NC_006833	141366-141666	Wbm0108	141422	G	93	A:85:0.91 (AF.3:A:1:1.00)	G:7:0.08 ()	T:1:0.01 ()
NC_006833	141366-141666	Wbm0108	141436	G	113	C:108:0.96 (AF.3:C:1:1.00)	G:5:0.04 ()
NC_006833	141366-141666	Wbm0108	141459	G	129	A:121:0.94 (AF.3:A:1:1.00)	G:8:0.06 ()
NC_006833	141366-141666	Wbm0108	141532	C	61	T:54:0.89 (AF.3:T:1:1.00)	C:6:0.10 ()	G:1:0.02 ()
NC_006833	141366-141666	Wbm0108	141570	A	51	C:45:0.88 ()	A:6:0.12 ()
NC_006833	141366-141666	Wbm0108	141588	G	46	A:41:0.89 ()	G:5:0.11 ()
NC_006833	141366-141666	Wbm0108	141611	A	42	T:35:0.83 ()	A:7:0.17 ()
NC_006833	141366-141666	Wbm0108	141612	A	42	G:35:0.83 ()	A:7:0.17 ()
NC_006833	141366-141666	ig	141644	T	26	C:21:0.81 ()	T:5:0.19 ()
NC_006833	141366-141666	ig	141648	T	26	A:21:0.81 ()	T:5:0.19 ()
NC_006833	142251-142556	ig	142294	T	21	C:12:0.57 ()	T:9:0.43 ()
NC_006833	142251-142556	ig	142300	T	21	G:12:0.57 ()	T:9:0.43 ()
NC_006833	142251-142556	ig	142309	T	21	C:12:0.57 ()	T:9:0.43 ()
NC_006833	142251-142556	ig	142360	T	25	C:17:0.68 ()	T:8:0.32 ()
NC_006833	142251-142556	ig	142381	T	24	C:14:0.58 ()	T:10:0.42 ()
NC_006833	142251-142556	ig	142388	A	23	G:12:0.52 ()	A:11:0.48 ()
NC_006833	142251-142556	ig	142395	G	23	A:12:0.52 ()	G:11:0.48 ()
NC_006833	142251-142556	ig	142398	T	23	T:11:0.48 ()	C:4:0.17 ()
NC_006833	142251-142556	ig	142399	C	22	C:14:0.64 ()
NC_006833	142251-142556	ig	142400	T	22	T:13:0.59 ()	A:1:0.05 ()
NC_006833	142251-142556	ig	142401	T	22	T:14:0.64 ()
NC_006833	142251-142556	ig	142447	C	30	T:25:0.83 ()	C:5:0.17 ()
NC_006833	142251-142556	ig	142470	G	31	A:25:0.81 ()	G:6:0.19 ()
NC_006833	142251-142556	ig	142473	T	30	C:25:0.83 ()	T:5:0.17 ()
NC_006833	148021-148196	Wbm0113	148049	T	39	C:31:0.79 ()	T:8:0.21 ()
NC_006833	148021-148196	Wbm0113	148065	C	49	T:40:0.82 ()	C:9:0.18 ()
NC_006833	148021-148196	Wbm0113	148080	A	51	G:43:0.84 ()	A:8:0.16 ()
NC_006833	148021-148196	Wbm0113	148137	T	52	C:40:0.77 ()	T:12:0.23 ()
NC_006833	148021-148196	Wbm0113	148151	G	44	A:31:0.70 ()	G:10:0.23 ()	C:3:0.07 ()
NC_006833	148021-148196	Wbm0113	148152	C	44	T:30:0.68 ()	C:14:0.32 ()
NC_006833	148021-148196	Wbm0113	148163	A	43	G:31:0.72 ()	A:11:0.26 ()	T:1:0.02 ()
NC_006833	148021-148196	Wbm0113	148171	C	42	T:28:0.67 ()	C:14:0.33 ()
NC_006833	148481-148701	Wbm0113	148520	T	24	C:17:0.71 ()	T:7:0.29 ()
NC_006833	148481-148701	Wbm0113	148523	A	24	G:16:0.67 ()	A:8:0.33 ()
NC_006833	148481-148701	Wbm0113	148525	T	24	C:16:0.67 ()	T:8:0.33 ()
NC_006833	148481-148701	Wbm0113	148546	T	26	G:20:0.77 ()	T:6:0.23 ()
NC_006833	148481-148701	Wbm0113	148557	A	23	G:17:0.74 ()	A:6:0.26 ()
NC_006833	148481-148701	Wbm0113	148566	T	22	C:17:0.77 ()	T:5:0.23 ()
NC_006833	148481-148701	Wbm0113	148614	A	34	G:28:0.82 ()	A:6:0.18 ()
NC_006833	148481-148701	Wbm0113	148627	C	36	T:31:0.86 (L3.1:T:1:1.00)	C:5:0.14 ()
NC_006833	148481-148701	Wbm0113	148628	C	36	A:31:0.86 (L3.1:A:1:1.00)	C:5:0.14 ()
NC_006833	148481-148701	Wbm0113	148662	A	37	T:31:0.84 (L3.1:T:1:1.00)	A:6:0.16 ()
NC_006833	148796-149291	ig	148814	C	22	G:18:0.82 (L3.1:G:4:1.00)	C:4:0.18 ()
NC_006833	148796-149291	ig	148816	G	22	A:18:0.82 (L3.1:A:4:1.00)	G:4:0.18 ()
NC_006833	148796-149291	ig	148843	T	30	C:27:0.90 (L3.1:C:4:1.00)	T:3:0.10 ()
NC_006833	148796-149291	Wbm0114	148857	C	37	T:34:0.92 (L3.1:T:2:1.00)	C:3:0.08 ()
NC_006833	148796-149291	Wbm0114	148861	A	42	T:40:0.95 (L3.1:T:1:1.00)	A:2:0.05 ()
NC_006833	148796-149291	Wbm0114	148875	T	42	C:39:0.93 (L3.1:C:1:0.33)	T:3:0.07 (L3.1:T:2:0.67)
NC_006833	148796-149291	Wbm0114	148927	C	52	T:49:0.94 (AF.2:T:2:0.50, L4.3:T:1:1.00, L3.1:T:7:1.00)	C:3:0.06 (AF.2:C:2:0.50)
NC_006833	148796-149291	Wbm0114	148941	A	52	G:50:0.96 (L4.3:G:1:1.00, L3.1:G:2:1.00)	A:2:0.04 ()
NC_006833	148796-149291	Wbm0114	148943	C	53	T:50:0.94 (L4.3:T:1:1.00, L3.1:T:2:1.00)	C:3:0.06 ()
NC_006833	148796-149291	Wbm0114	148947	T	55	C:51:0.93 (L4.3:C:1:1.00, L3.1:C:2:1.00)	T:4:0.07 ()
NC_006833	148796-149291	Wbm0114	148960	C	52	T:47:0.90 (L3.1:T:4:1.00)	C:5:0.10 ()
NC_006833	148796-149291	Wbm0114	148976	G	55	T:52:0.95 (EE.1:T:1:1.00, EE.2:T:1:1.00, L3.1:T:4:1.00)	G:3:0.05 ()
NC_006833	148796-149291	Wbm0114	148985	C	62	T:59:0.95 (EE.1:T:1:1.00, EE.2:T:1:1.00, AF.2:T:1:0.33, L4.3:T:1:1.00, L3.1:T:6:1.00)	C:3:0.05 (AF.2:C:2:0.67)
NC_006833	148796-149291	Wbm0114	149018	A	88	G:85:0.97 (AM.1:G:2:1.00, AF.1:G:26:1.00, L4.1:G:10:1.00, EE.1:G:18:1.00, IM.2:G:3:1.00, EE.2:G:26:1.00, AF.2:G:13:1.00, L4.2:G:2:1.00, AF.3:G:73:1.00, L4.3:G:13:1.00, L3.1:G:23:1.00)	A:3:0.03 ()
NC_006833	148796-149291	Wbm0114	149082	C	112	G:108:0.96 (AF.1:G:13:1.00, L4.1:G:5:1.00, EE.1:G:5:0.83, IM.2:G:2:1.00, EE.2:G:8:1.00, AF.2:G:9:1.00, AF.3:G:38:0.97, L4.3:G:8:1.00, L3.1:G:4:1.00)	C:4:0.04 (EE.1:C:1:0.17, AF.3:C:1:0.03)
NC_006833	148796-149291	Wbm0114	149083	C	106	T:102:0.96 (AF.1:T:11:1.00, L4.1:T:5:1.00, EE.1:T:4:0.80, IM.2:T:2:1.00, EE.2:T:7:1.00, AF.2:T:9:1.00, AF.3:T:38:0.97, L4.3:T:8:1.00, L3.1:T:4:1.00)	C:4:0.04 (EE.1:C:1:0.20, AF.3:C:1:0.03)
NC_006833	148796-149291	Wbm0114	149116	T	67	C:64:0.96 (AF.1:C:4:1.00, L4.1:C:1:1.00, EE.1:C:1:0.50, IM.2:C:1:1.00, EE.2:C:2:1.00, AF.2:C:2:1.00, AF.3:C:37:1.00, L4.3:C:3:1.00, L3.1:C:8:1.00)	T:3:0.04 (EE.1:T:1:0.50)
NC_006833	148796-149291	Wbm0114	149127	C	60	G:57:0.95 (AF.1:G:2:1.00, L4.1:G:1:1.00, EE.1:G:2:0.67, IM.2:G:1:1.00, EE.2:G:1:1.00, AF.2:G:2:1.00, AF.3:G:27:0.93, L4.3:G:4:1.00, L3.1:G:8:1.00)	C:3:0.05 (EE.1:C:1:0.33, AF.3:C:2:0.07)
NC_006833	148796-149291	Wbm0114	149150	G	26	A:24:0.92 (AF.1:A:4:1.00, EE.1:A:2:0.67, AF.3:A:4:0.80, L4.3:A:4:1.00, L3.1:A:2:0.67)	G:2:0.08 (EE.1:G:1:0.33, AF.3:G:1:0.20, L3.1:G:1:0.33)
NC_006833	148796-149291	Wbm0114	149156	T	24	A:22:0.92 (AF.1:A:4:1.00, EE.1:A:1:0.50, L4.3:A:4:1.00)	T:2:0.08 (EE.1:T:1:0.50)
NC_006833	148796-149291	Wbm0114	149166	T	28	G:25:0.89 (AF.1:G:3:1.00, EE.1:G:1:0.50, L4.3:G:4:1.00)	T:3:0.11 (EE.1:T:1:0.50)
NC_006833	148796-149291	Wbm0114	149178	G	25	A:22:0.88 (AF.1:A:3:1.00, IM.1:A:1:1.00, L4.3:A:3:1.00, L3.1:A:3:0.60)	G:3:0.12 (L3.1:G:2:0.40)
NC_006833	148796-149291	Wbm0114	149193	G	36	T:32:0.89 (IM.1:T:1:1.00, L3.1:T:3:0.75)	G:4:0.11 (L3.1:G:1:0.25)
NC_006833	148796-149291	Wbm0114	149208	C	37	A:33:0.89 (IM.1:A:1:1.00, L3.1:A:12:0.92)	C:4:0.11 (L3.1:C:1:0.08)
NC_006833	148796-149291	Wbm0114	149225	T	34	C:29:0.85 (IM.1:C:1:1.00, EE.1:C:1:1.00, L3.1:C:10:1.00)	T:5:0.15 ()
NC_006833	148796-149291	Wbm0114	149239	A	33	A:26:0.79 ()	C:7:0.21 ()
NC_006833	148796-149291	Wbm0114	149272	G	26	C:24:0.92 (EE.1:C:1:1.00, L3.1:C:16:1.00)	G:2:0.08 ()
NC_006833	151201-151306	Wbm0116	151266	T	21	G:20:0.95 (EE.2:G:1:1.00, AF.3:G:1:1.00, L3.1:G:8:1.00)	T:1:0.05 ()
NC_006833	151201-151306	Wbm0116	151273	T	21	C:20:0.95 (EE.2:C:1:1.00, AF.3:C:1:1.00, L3.1:C:8:1.00)	T:1:0.05 ()
NC_006833	187126-188546	Wbm0147	187138	T	42	G:34:0.81 ()	T:8:0.19 ()
NC_006833	187126-188546	Wbm0147	187172	T	89	C:55:0.62 (L3.1:C:1:1.00)	T:34:0.38 ()
NC_006833	187126-188546	Wbm0147	187187	A	104	T:101:0.97 (L3.1:T:1:1.00)	A:3:0.03 ()
NC_006833	187126-188546	Wbm0147	187203	A	121	G:117:0.97 ()	A:4:0.03 ()
NC_006833	187126-188546	Wbm0147	187206	A	123	G:119:0.97 ()	A:4:0.03 ()
NC_006833	187126-188546	Wbm0147	187211	C	138	T:134:0.97 ()	C:4:0.03 ()
NC_006833	187126-188546	Wbm0147	187260	T	157	C:151:0.96 ()	T:6:0.04 ()
NC_006833	187126-188546	Wbm0147	187322	G	193	A:186:0.96 (EE.2:A:1:1.00)	G:7:0.04 ()
NC_006833	187126-188546	Wbm0147	187334	G	226	A:219:0.97 (EE.1:A:1:1.00, EE.2:A:1:1.00)	G:7:0.03 ()
NC_006833	187126-188546	Wbm0147	187335	C	229	T:222:0.97 (EE.1:T:1:1.00, EE.2:T:1:1.00)	C:7:0.03 ()
NC_006833	187126-188546	Wbm0147	187375	C	346	T:326:0.94 (EE.1:T:1:1.00, EE.2:T:1:1.00)	C:20:0.06 ()
NC_006833	187126-188546	Wbm0147	187408	T	309	C:306:0.99 (EE.1:C:1:1.00, EE.2:C:1:1.00)	T:3:0.01 ()
NC_006833	187126-188546	Wbm0147	187442	C	230	T:224:0.97 ()	C:5:0.02 ()	G:1:0.00 ()
NC_006833	187126-188546	Wbm0147	187474	C	128	T:98:0.77 ()	C:3:0.02 ()
NC_006833	187126-188546	Wbm0147	187475	A	125	A:98:0.78 ()
NC_006833	187126-188546	Wbm0147	187476	A	149	A:98:0.66 ()	T:24:0.16 ()
NC_006833	187126-188546	Wbm0147	187478	A	131	T:95:0.73 ()	A:8:0.06 ()	C:1:0.01 ()
NC_006833	187126-188546	Wbm0147	187513	C	136	T:134:0.99 ()	C:2:0.01 ()
NC_006833	187126-188546	Wbm0147	187522	T	121	C:119:0.98 ()	T:2:0.02 ()
NC_006833	187126-188546	Wbm0147	187524	A	121	G:119:0.98 ()	A:2:0.02 ()
NC_006833	187126-188546	Wbm0147	187537	T	127	C:126:0.99 (L3.1:C:2:1.00)	T:1:0.01 ()
NC_006833	187126-188546	Wbm0147	187544	A	130	T:128:0.98 (L3.1:T:2:1.00)	A:2:0.02 ()
NC_006833	187126-188546	Wbm0147	187545	A	130	G:89:0.68 (L3.1:G:2:1.00)	A:41:0.32 ()
NC_006833	187126-188546	Wbm0147	187550	G	121	A:119:0.98 (L4.1:A:1:1.00, L3.1:A:2:1.00)	G:2:0.02 ()
NC_006833	187126-188546	Wbm0147	187558	G	136	G:103:0.76 ()	T:33:0.24 (L4.1:T:1:1.00)
NC_006833	187126-188546	Wbm0147	187562	G	142	G:110:0.77 ()	C:32:0.23 (L4.1:C:1:1.00)
NC_006833	187126-188546	Wbm0147	187571	C	116	G:113:0.97 (L4.1:G:1:1.00, L3.1:G:2:1.00)	C:3:0.03 ()
NC_006833	187126-188546	Wbm0147	187572	A	116	C:113:0.97 (L4.1:C:1:1.00, L3.1:C:2:1.00)	A:3:0.03 ()
NC_006833	187126-188546	Wbm0147	187625	A	170	G:109:0.64 ()	A:61:0.36 ()
NC_006833	187126-188546	Wbm0147	187641	T	171	G:167:0.98 ()	T:4:0.02 ()
NC_006833	187126-188546	Wbm0147	187643	G	180	G:124:0.69 ()	A:56:0.31 ()
NC_006833	187126-188546	Wbm0147	187663	T	174	C:170:0.98 ()	T:4:0.02 ()
NC_006833	187126-188546	Wbm0147	187665	A	174	G:170:0.98 ()	A:4:0.02 ()
NC_006833	187126-188546	Wbm0147	187680	G	160	C:156:0.97 ()	G:4:0.03 ()
NC_006833	187126-188546	Wbm0147	187695	A	194	G:191:0.98 ()	A:3:0.02 ()
NC_006833	187126-188546	ig	187704	A	199	G:161:0.81 ()	A:38:0.19 ()
NC_006833	187126-188546	ig	187716	T	184	C:182:0.99 ()	T:2:0.01 ()
NC_006833	187126-188546	ig	187717	C	184	T:182:0.99 ()	C:2:0.01 ()
NC_006833	187126-188546	ig	187726	A	181	G:177:0.98 ()	A:3:0.02 ()
NC_006833	187126-188546	ig	187727	C	181	T:177:0.98 ()	C:3:0.02 ()
NC_006833	187126-188546	ig	187757	C	262	T:260:0.99 (L3.1:T:1:1.00)	C:2:0.01 ()
NC_006833	187126-188546	ig	187759	G	285	A:283:0.99 (L3.1:A:1:1.00)	G:2:0.01 ()
NC_006833	187126-188546	ig	187786	A	411	G:407:0.99 (L3.1:G:3:1.00)	A:4:0.01 ()
NC_006833	187126-188546	Wbm0148	187824	G	647	C:644:1.00 (L3.1:C:2:1.00)	G:2:0.00 ()	T:1:0.00 ()
NC_006833	187126-188546	Wbm0148	187847	A	682	G:416:0.61 (AF.1:G:1:1.00, L3.1:G:1:1.00)	A:266:0.39 ()
NC_006833	187126-188546	Wbm0148	187890	G	512	A:500:0.98 (AF.1:A:1:1.00)	G:11:0.02 ()	C:1:0.00 ()
NC_006833	187126-188546	Wbm0148	187896	A	504	A:358:0.71 ()	C:2:0.00 ()
NC_006833	187126-188546	Wbm0148	187897	C	492	C:339:0.69 ()	A:8:0.02 ()
NC_006833	187126-188546	Wbm0148	187922	G	437	A:428:0.98 (AF.1:A:1:1.00)	G:9:0.02 ()
NC_006833	187126-188546	Wbm0148	187924	T	419	C:409:0.98 (AF.1:C:1:1.00)	T:9:0.02 ()	A:1:0.00 ()
NC_006833	187126-188546	Wbm0148	187940	G	371	C:218:0.59 (AF.1:C:1:1.00)	A:142:0.38 ()	G:10:0.03 ()
NC_006833	187126-188546	Wbm0148	187987	T	400	C:392:0.98 (L3.1:C:1:1.00)	T:7:0.02 ()
NC_006833	187126-188546	Wbm0148	188005	C	367	T:357:0.97 (L3.1:T:4:1.00)	C:9:0.02 ()
NC_006833	187126-188546	Wbm0148	188027	A	301	G:292:0.97 (L3.1:G:6:1.00)	A:8:0.03 ()	T:1:0.00 ()
NC_006833	187126-188546	Wbm0148	188072	T	186	G:106:0.57 ()	T:76:0.41 ()	A:4:0.02 ()
NC_006833	187126-188546	Wbm0148	188079	G	187	G:106:0.57 ()	C:81:0.43 (L3.1:C:1:1.00)
NC_006833	187126-188546	Wbm0148	188094	C	162	T:158:0.98 (L3.1:T:1:1.00)	C:4:0.02 ()
NC_006833	187126-188546	Wbm0148	188097	T	144	C:140:0.97 (L3.1:C:1:1.00)	T:4:0.03 ()
NC_006833	187126-188546	Wbm0148	188099	G	156	G:101:0.65 ()	T:55:0.35 (L3.1:T:1:1.00)
NC_006833	187126-188546	Wbm0148	188100	C	157	T:155:0.99 (L3.1:T:1:1.00)	C:2:0.01 ()
NC_006833	187126-188546	Wbm0148	188110	A	211	G:119:0.56 ()	A:92:0.44 ()
NC_006833	187126-188546	Wbm0148	188140	A	268	G:264:0.99 ()	A:4:0.01 ()
NC_006833	187126-188546	Wbm0148	188153	A	254	G:252:0.99 ()	A:2:0.01 ()
NC_006833	187126-188546	Wbm0148	188173	C	319	C:198:0.62 ()	T:121:0.38 ()
NC_006833	187126-188546	Wbm0148	188181	C	320	G:318:0.99 ()	C:2:0.01 ()
NC_006833	187126-188546	Wbm0148	188204	G	283	A:281:0.99 ()	G:2:0.01 ()
NC_006833	187126-188546	Wbm0148	188225	G	220	T:138:0.63 ()	G:82:0.37 ()
NC_006833	187126-188546	Wbm0148	188229	T	204	A:202:0.99 ()	T:2:0.01 ()
NC_006833	187126-188546	Wbm0148	188231	G	204	C:202:0.99 ()	G:2:0.01 ()
NC_006833	187126-188546	Wbm0148	188235	A	218	A:158:0.72 ()	G:60:0.28 ()
NC_006833	187126-188546	Wbm0148	188308	T	307	G:304:0.99 ()	T:3:0.01 ()
NC_006833	187126-188546	Wbm0148	188322	G	348	A:344:0.99 ()	G:4:0.01 ()
NC_006833	187126-188546	Wbm0148	188334	C	346	A:342:0.99 ()	C:4:0.01 ()
NC_006833	187126-188546	Wbm0148	188350	A	343	G:202:0.59 ()	A:141:0.41 ()
NC_006833	187126-188546	Wbm0148	188369	G	333	G:207:0.62 ()	A:126:0.38 ()
NC_006833	187126-188546	Wbm0148	188397	C	194	C:130:0.67 ()	T:64:0.33 ()
NC_006833	187126-188546	Wbm0148	188400	A	173	G:169:0.98 ()	A:4:0.02 ()
NC_006833	187126-188546	ig	188435	A	113	G:109:0.96 ()	A:4:0.04 ()
NC_006833	187126-188546	ig	188450	A	103	G:98:0.95 ()	A:5:0.05 ()
NC_006833	187126-188546	ig	188469	C	99	T:96:0.97 ()	C:3:0.03 ()
NC_006833	187126-188546	ig	188499	T	84	C:80:0.95 ()	T:4:0.05 ()
NC_006833	187126-188546	ig	188501	T	84	C:80:0.95 ()	T:4:0.05 ()
NC_006833	187126-188546	ig	188502	T	85	T:50:0.59 ()	C:35:0.41 ()
NC_006833	187126-188546	ig	188513	C	77	T:40:0.52 ()	C:37:0.48 ()
NC_006833	187126-188546	ig	188526	T	71	C:67:0.94 ()	T:4:0.06 ()
NC_006833	188921-189351	ig	188933	G	55	A:53:0.96 ()	G:2:0.04 ()
NC_006833	188921-189351	ig	188934	T	55	T:38:0.69 ()	C:17:0.31 ()
NC_006833	188921-189351	ig	188940	A	55	G:53:0.96 ()	A:2:0.04 ()
NC_006833	188921-189351	ig	188991	T	128	C:123:0.96 ()	T:5:0.04 ()
NC_006833	188921-189351	Wbm0149	189029	G	140	A:126:0.90 ()	G:14:0.10 ()
NC_006833	188921-189351	Wbm0149	189032	T	138	C:124:0.90 ()	T:9:0.07 ()	G:1:0.01 ()
NC_006833	188921-189351	Wbm0149	189074	A	91	G:85:0.93 ()	A:6:0.07 ()
NC_006833	188921-189351	Wbm0149	189086	C	70	T:64:0.91 ()	C:5:0.07 ()
NC_006833	188921-189351	Wbm0149	189090	A	62	G:51:0.82 ()	A:8:0.13 ()	T:3:0.05 ()
NC_006833	188921-189351	Wbm0149	189097	T	79	C:44:0.56 ()	T:34:0.43 ()	A:1:0.01 ()
NC_006833	188921-189351	Wbm0149	189129	A	147	A:109:0.74 ()	C:37:0.25 ()	G:1:0.01 ()
NC_006833	188921-189351	Wbm0149	189130	T	146	C:144:0.99 ()	T:2:0.01 ()
NC_006833	188921-189351	Wbm0149	189166	A	145	G:139:0.96 ()	A:6:0.04 ()
NC_006833	188921-189351	Wbm0149	189167	C	146	C:112:0.77 ()	T:34:0.23 ()
NC_006833	188921-189351	ig	189192	C	129	T:124:0.96 ()	C:5:0.04 ()
NC_006833	188921-189351	ig	189201	T	104	C:99:0.95 ()	T:5:0.05 ()
NC_006833	188921-189351	ig	189221	C	70	T:66:0.94 ()	C:4:0.06 ()
NC_006833	188921-189351	ig	189228	T	50	A:47:0.94 ()	T:3:0.06 ()
NC_006833	188921-189351	ig	189229	A	50	T:47:0.94 ()	A:3:0.06 ()
NC_006833	188921-189351	ig	189255	T	49	C:47:0.96 ()	T:2:0.04 ()
NC_006833	188921-189351	ig	189256	C	49	T:47:0.96 ()	C:2:0.04 ()
NC_006833	188921-189351	ig	189260	C	48	T:47:0.98 ()	C:1:0.02 ()
NC_006833	188921-189351	ig	189290	G	41	T:41:1.00 ()
NC_006833	188921-189351	ig	189291	C	41	T:40:0.98 ()	G:1:0.02 ()
NC_006833	188921-189351	ig	189295	A	42	C:41:0.98 ()	A:1:0.02 ()
NC_006833	188921-189351	ig	189305	G	24	A:23:0.96 ()	G:1:0.04 ()
NC_006833	188921-189351	ig	189310	A	25	T:23:0.92 ()	A:2:0.08 ()
NC_006833	188921-189351	ig	189326	G	28	T:26:0.93 ()	G:2:0.07 ()
NC_006833	188921-189351	ig	189334	T	24	T:13:0.54 ()	C:11:0.46 ()
NC_006833	188921-189351	ig	189338	T	24	A:11:0.46 ()	C:11:0.46 ()	T:2:0.08 ()
NC_006833	193231-193936	ig	193241	T	44	G:42:0.95 ()	T:2:0.05 ()
NC_006833	193231-193936	ig	193248	C	45	C:35:0.78 ()	T:10:0.22 ()
NC_006833	193231-193936	ig	193287	G	45	C:41:0.91 ()	G:3:0.07 ()	T:1:0.02 ()
NC_006833	193231-193936	ig	193310	A	39	T:36:0.92 ()	A:3:0.08 ()
NC_006833	193231-193936	ig	193313	T	39	C:36:0.92 ()	T:3:0.08 ()
NC_006833	193231-193936	ig	193335	A	29	G:26:0.90 ()	A:3:0.10 ()
NC_006833	193231-193936	ig	193338	C	29	T:26:0.90 ()	C:3:0.10 ()
NC_006833	193231-193936	ig	193359	G	66	T:61:0.92 (L3.1:T:1:1.00)	G:4:0.06 ()	A:1:0.02 ()
NC_006833	193231-193936	ig	193450	T	158	A:88:0.56 ()	G:66:0.42 ()	T:3:0.02 ()
NC_006833	193231-193936	ig	193464	A	145	G:142:0.98 ()	A:2:0.01 ()	C:1:0.01 ()
NC_006833	193231-193936	ig	193483	G	108	A:105:0.97 ()	G:2:0.02 ()	T:1:0.01 ()
NC_006833	193231-193936	Wbm0153	193508	T	84	C:82:0.98 ()	T:2:0.02 ()
NC_006833	193231-193936	Wbm0153	193514	C	87	T:83:0.95 ()	C:4:0.05 ()
NC_006833	193231-193936	Wbm0153	193528	A	87	T:82:0.94 ()	A:5:0.06 ()
NC_006833	193231-193936	Wbm0153	193531	G	97	A:92:0.95 ()	G:5:0.05 ()
NC_006833	193231-193936	Wbm0153	193545	G	113	A:108:0.96 ()	G:5:0.04 ()
NC_006833	193231-193936	Wbm0153	193556	T	136	C:131:0.96 ()	T:5:0.04 ()
NC_006833	193231-193936	Wbm0153	193570	A	176	T:170:0.97 ()	A:5:0.03 ()	C:1:0.01 ()
NC_006833	193231-193936	Wbm0153	193606	A	251	A:180:0.72 ()	C:71:0.28 ()
NC_006833	193231-193936	Wbm0153	193614	G	250	A:244:0.98 ()	G:6:0.02 ()
NC_006833	193231-193936	Wbm0153	193649	T	198	C:194:0.98 ()	T:4:0.02 ()
NC_006833	193231-193936	Wbm0153	193656	T	181	C:176:0.97 ()	T:5:0.03 ()
NC_006833	193231-193936	Wbm0153	193662	C	137	T:132:0.96 ()	C:5:0.04 ()
NC_006833	193231-193936	Wbm0153	193684	G	121	T:115:0.95 ()	G:6:0.05 ()
NC_006833	193231-193936	Wbm0153	193687	G	123	A:118:0.96 ()	G:5:0.04 ()
NC_006833	193231-193936	Wbm0153	193690	G	126	C:122:0.97 ()	G:4:0.03 ()
NC_006833	193231-193936	Wbm0153	193698	C	140	T:134:0.96 ()	C:6:0.04 ()
NC_006833	193231-193936	Wbm0153	193725	G	153	A:147:0.96 ()	G:6:0.04 ()
NC_006833	193231-193936	Wbm0153	193771	C	97	T:91:0.94 ()	C:6:0.06 ()
NC_006833	193231-193936	Wbm0153	193808	T	70	C:53:0.76 ()	T:17:0.24 ()
NC_006833	193231-193936	Wbm0153	193881	C	37	T:33:0.89 (EE.1:T:1:1.00)	C:4:0.11 ()
NC_006833	193231-193936	Wbm0153	193890	T	43	C:36:0.84 (EE.1:C:1:1.00)	T:5:0.12 ()	A:2:0.05 ()
NC_006833	193231-193936	Wbm0153	193904	G	48	C:43:0.90 ()	G:5:0.10 ()
NC_006833	193991-194396	Wbm0153	193994	T	21	C:17:0.81 ()	T:4:0.19 ()
NC_006833	193991-194396	Wbm0153	194074	A	515	G:509:0.99 ()	A:6:0.01 ()
NC_006833	193991-194396	Wbm0153	194082	C	515	T:509:0.99 ()	C:6:0.01 ()
NC_006833	193991-194396	Wbm0153	194095	G	487	A:483:0.99 ()	G:4:0.01 ()
NC_006833	193991-194396	Wbm0153	194146	G	277	T:271:0.98 ()	G:6:0.02 ()
NC_006833	193991-194396	Wbm0153	194165	T	195	C:189:0.97 ()	T:6:0.03 ()
NC_006833	193991-194396	Wbm0153	194172	C	187	G:181:0.97 ()	C:6:0.03 ()
NC_006833	193991-194396	Wbm0153	194215	T	200	G:194:0.97 ()	T:6:0.03 ()
NC_006833	193991-194396	Wbm0153	194231	A	170	T:164:0.96 ()	A:6:0.04 ()
NC_006833	193991-194396	Wbm0153	194233	A	169	G:163:0.96 ()	A:5:0.03 ()	T:1:0.01 ()
NC_006833	193991-194396	Wbm0153	194242	G	158	C:152:0.96 ()	G:6:0.04 ()
NC_006833	193991-194396	Wbm0153	194255	G	136	G:88:0.65 ()	A:45:0.33 ()
NC_006833	193991-194396	Wbm0153	194280	T	117	T:64:0.55 ()	C:53:0.45 ()
NC_006833	193991-194396	Wbm0153	194295	A	92	G:88:0.96 ()	A:3:0.03 ()	C:1:0.01 ()
NC_006833	193991-194396	Wbm0153	194327	T	50	C:47:0.94 ()	T:3:0.06 ()
NC_006833	193991-194396	Wbm0153	194348	C	39	G:37:0.95 ()	C:2:0.05 ()
NC_006833	193991-194396	Wbm0153	194349	T	39	C:37:0.95 ()	T:2:0.05 ()
NC_006833	193991-194396	Wbm0153	194353	G	39	A:37:0.95 ()	G:2:0.05 ()
NC_006833	193991-194396	Wbm0153	194360	T	32	C:29:0.91 ()	T:3:0.09 ()
NC_006833	193991-194396	Wbm0153	194379	T	20	C:16:0.80 ()	T:4:0.20 ()
NC_006833	212836-212966	ig	212845	G	20	A:16:0.80 ()	G:4:0.20 ()
NC_006833	212836-212966	ig	212878	A	29	G:25:0.86 ()	A:4:0.14 ()
NC_006833	212836-212966	ig	212909	G	29	A:25:0.86 ()	G:4:0.14 ()
NC_006833	212836-212966	ig	212922	G	26	C:21:0.81 ()	G:5:0.19 ()
NC_006833	212836-212966	ig	212953	G	21	A:16:0.76 ()	G:5:0.24 ()
NC_006833	213111-213271	ig	213116	C	20	T:14:0.70 ()	C:6:0.30 ()
NC_006833	213111-213271	ig	213141	A	30	G:28:0.93 ()	A:2:0.07 ()
NC_006833	213111-213271	ig	213143	G	31	G:21:0.68 ()	A:10:0.32 ()
NC_006833	213111-213271	ig	213163	T	40	T:31:0.78 ()	C:9:0.23 ()
NC_006833	213111-213271	ig	213172	A	40	G:38:0.95 (L3.1:G:1:1.00)	A:2:0.05 ()
NC_006833	213111-213271	ig	213200	G	48	A:36:0.75 (L3.1:A:1:1.00)	G:12:0.25 ()
NC_006833	213111-213271	ig	213212	C	38	T:35:0.92 (L3.1:T:1:1.00)	C:3:0.08 ()
NC_006833	213111-213271	ig	213248	A	22	C:20:0.91 ()	A:2:0.09 ()
NC_006833	213291-213426	ig	213311	A	24	C:23:0.96 ()	A:1:0.04 ()
NC_006833	213291-213426	ig	213347	C	34	T:20:0.59 ()	C:14:0.41 ()
NC_006833	213291-213426	ig	213360	G	31	T:28:0.90 ()	G:3:0.10 ()
NC_006833	213291-213426	ig	213391	G	25	A:17:0.68 ()	G:8:0.32 ()
NC_006833	213291-213426	ig	213401	A	20	A:10:0.50 ()	G:10:0.50 (EE.2:G:1:1.00)
NC_006833	215226-215671	Wbm0169	215259	G	21	A:11:0.52 ()	G:10:0.48 ()
NC_006833	215226-215671	Wbm0169	215275	C	21	C:13:0.62 ()	T:8:0.38 ()
NC_006833	215226-215671	Wbm0169	215276	C	21	C:13:0.62 ()	T:8:0.38 ()
NC_006833	215226-215671	Wbm0169	215277	G	21	G:13:0.62 ()	A:8:0.38 ()
NC_006833	215226-215671	Wbm0169	215285	C	26	T:15:0.58 ()	C:11:0.42 ()
NC_006833	215226-215671	Wbm0169	215305	C	49	T:36:0.73 ()	C:13:0.27 ()
NC_006833	215226-215671	Wbm0169	215346	T	64	C:48:0.75 ()	T:16:0.25 ()
NC_006833	215226-215671	Wbm0169	215361	T	77	C:61:0.79 ()	T:16:0.21 ()
NC_006833	215226-215671	Wbm0169	215364	T	77	C:61:0.79 ()	T:16:0.21 ()
NC_006833	215226-215671	Wbm0169	215379	G	74	A:60:0.81 ()	G:14:0.19 ()
NC_006833	215226-215671	Wbm0169	215411	C	49	A:38:0.78 ()	C:11:0.22 ()
NC_006833	215226-215671	Wbm0169	215417	A	56	G:46:0.82 ()	A:10:0.18 ()
NC_006833	215226-215671	Wbm0169	215433	T	69	A:63:0.91 ()	T:6:0.09 ()
NC_006833	215226-215671	Wbm0169	215458	A	66	T:63:0.95 ()	A:3:0.05 ()
NC_006833	215226-215671	Wbm0169	215482	C	95	A:88:0.93 ()	C:7:0.07 ()
NC_006833	215226-215671	Wbm0169	215514	G	74	A:68:0.92 ()	G:6:0.08 ()
NC_006833	215226-215671	Wbm0169	215527	T	53	A:39:0.74 ()	T:14:0.26 ()
NC_006833	215226-215671	Wbm0169	215528	C	53	T:39:0.74 ()	C:14:0.26 ()
NC_006833	215226-215671	Wbm0169	215529	T	53	C:39:0.74 ()	T:6:0.11 ()
NC_006833	215226-215671	Wbm0169	215607	G	24	A:19:0.79 ()	G:5:0.21 ()
NC_006833	215226-215671	Wbm0169	215624	C	25	A:20:0.80 ()	C:5:0.20 ()
NC_006833	215226-215671	Wbm0169	215627	C	24	A:19:0.79 ()	C:5:0.21 ()
NC_006833	215226-215671	Wbm0169	215639	C	23	T:19:0.83 ()	C:4:0.17 ()
NC_006833	215226-215671	Wbm0169	215643	T	23	C:19:0.83 ()	T:4:0.17 ()
NC_006833	241361-241661	Wbm0186	241376	G	23	A:18:0.78 (L3.1:A:1:1.00)	G:5:0.22 ()
NC_006833	241361-241661	Wbm0186	241378	A	23	G:18:0.78 (L3.1:G:1:1.00)	A:5:0.22 ()
NC_006833	241361-241661	Wbm0186	241383	A	23	C:18:0.78 (L3.1:C:1:1.00)	A:5:0.22 ()
NC_006833	241361-241661	Wbm0186	241388	G	22	A:18:0.82 (L3.1:A:1:1.00)	G:4:0.18 ()
NC_006833	241361-241661	Wbm0186	241394	G	23	A:18:0.78 (L3.1:A:1:1.00)	G:5:0.22 ()
NC_006833	241361-241661	Wbm0186	241404	C	24	T:19:0.79 (L3.1:T:1:1.00)	C:5:0.21 ()
NC_006833	241361-241661	Wbm0186	241408	A	24	T:19:0.79 (L3.1:T:1:1.00)	A:5:0.21 ()
NC_006833	241361-241661	Wbm0186	241409	T	24	A:19:0.79 (L3.1:A:1:1.00)	T:5:0.21 ()
NC_006833	241361-241661	Wbm0186	241415	C	27	T:22:0.81 (L3.1:T:1:1.00)	C:5:0.19 ()
NC_006833	241361-241661	Wbm0186	241437	A	39	G:33:0.85 (L3.1:G:1:1.00)	A:6:0.15 ()
NC_006833	241361-241661	Wbm0186	241445	G	40	A:33:0.82 (AM.1:A:1:1.00, L3.1:A:1:1.00)	G:7:0.17 ()
NC_006833	241361-241661	Wbm0186	241475	G	42	A:35:0.83 (AM.1:A:1:1.00, L3.1:A:11:0.92)	G:7:0.17 (L3.1:G:1:0.08)
NC_006833	241361-241661	Wbm0186	241509	G	47	A:39:0.83 (AM.1:A:1:0.50, L3.1:A:7:1.00)	G:8:0.17 (AM.1:G:1:0.50)
NC_006833	241361-241661	Wbm0186	241525	G	38	A:29:0.76 (AM.1:A:1:0.33, L3.1:A:4:1.00)	G:9:0.24 (AM.1:G:2:0.67)
NC_006833	241361-241661	Wbm0186	241540	A	38	T:29:0.76 (L3.1:T:3:1.00)	A:9:0.24 ()
NC_006833	241361-241661	Wbm0186	241564	G	28	T:21:0.75 (L3.1:T:3:1.00)	G:7:0.25 ()
NC_006833	241361-241661	Wbm0186	241578	G	27	A:19:0.70 ()	G:8:0.30 ()
NC_006833	241361-241661	Wbm0186	241614	T	23	C:13:0.57 ()	T:10:0.43 ()
NC_006833	241361-241661	Wbm0186	241624	G	20	A:11:0.55 ()	G:9:0.45 ()
NC_006833	241361-241661	Wbm0186	241626	G	20	A:11:0.55 ()	G:9:0.45 ()
NC_006833	264526-264746	Wbm0202	264542	C	286	C:226:0.79 ()	T:60:0.21 ()
NC_006833	264526-264746	Wbm0202	264621	C	717	T:714:1.00 ()	C:2:0.00 ()	A:1:0.00 ()
NC_006833	264526-264746	Wbm0202	264737	A	35	T:31:0.89 ()	A:4:0.11 ()
NC_006833	265091-265311	ig	265101	C	32	T:25:0.78 ()	C:7:0.22 ()
NC_006833	265091-265311	ig	265104	C	37	T:30:0.81 ()	C:7:0.19 ()
NC_006833	265091-265311	ig	265128	A	51	G:44:0.86 (AF.2:G:2:1.00, L3.1:G:1:1.00)	A:7:0.14 ()
NC_006833	265091-265311	ig	265201	T	75	C:65:0.87 (EE.1:C:1:1.00, L3.1:C:1:1.00)	T:10:0.13 ()
NC_006833	265931-266636	ig	265947	G	29	C:25:0.86 ()	G:4:0.14 ()
NC_006833	265931-266636	ig	265951	T	31	T:24:0.77 ()	C:7:0.23 ()
NC_006833	265931-266636	ig	265964	A	31	A:16:0.52 ()
NC_006833	265931-266636	ig	265998	G	41	G:31:0.76 ()	A:7:0.17 ()	C:3:0.07 ()
NC_006833	265931-266636	ig	266008	T	53	T:28:0.53 ()	A:25:0.47 ()
NC_006833	265931-266636	ig	266010	A	54	A:32:0.59 ()	G:22:0.41 ()
NC_006833	265931-266636	ig	266014	T	54	T:32:0.59 ()	C:22:0.41 ()
NC_006833	265931-266636	ig	266016	G	53	G:31:0.58 ()	C:22:0.42 ()
NC_006833	265931-266636	ig	266042	G	44	A:40:0.91 ()	G:4:0.09 ()
NC_006833	265931-266636	ig	266045	A	49	G:45:0.92 ()	A:4:0.08 ()
NC_006833	265931-266636	ig	266054	T	67	C:64:0.96 ()	T:3:0.04 ()
NC_006833	265931-266636	ig	266063	T	96	C:91:0.95 (AF.2:C:1:1.00, AF.3:C:3:1.00)	T:5:0.05 ()
NC_006833	265931-266636	ig	266072	A	94	A:66:0.70 ()	T:2:0.02 ()
NC_006833	265931-266636	ig	266073	T	94	T:74:0.79 ()
NC_006833	265931-266636	ig	266074	C	94	C:69:0.73 ()
NC_006833	265931-266636	ig	266088	C	99	C:70:0.71 ()	T:29:0.29 (AF.2:T:1:1.00, AF.3:T:3:1.00)
NC_006833	265931-266636	ig	266105	T	105	C:98:0.93 (AF.2:C:1:1.00, AF.3:C:3:1.00)	T:7:0.07 ()
NC_006833	265931-266636	ig	266116	C	153	T:147:0.96 ()	A:4:0.03 ()	C:1:0.01 ()	G:1:0.01 ()
NC_006833	265931-266636	ig	266148	T	166	T:98:0.59 ()	A:68:0.41 ()
NC_006833	265931-266636	ig	266161	A	133	G:130:0.98 (AF.2:G:1:1.00, AF.3:G:3:1.00)	A:3:0.02 ()
NC_006833	265931-266636	ig	266170	C	148	T:145:0.98 (AF.2:T:1:1.00, AF.3:T:3:1.00)	C:3:0.02 ()
NC_006833	265931-266636	ig	266192	A	199	A:138:0.69 ()	G:61:0.31 ()
NC_006833	265931-266636	ig	266213	A	133	G:129:0.97 ()	A:4:0.03 ()
NC_006833	265931-266636	ig	266214	C	154	T:150:0.97 ()	C:4:0.03 ()
NC_006833	265931-266636	ig	266236	C	220	T:218:0.99 ()	C:2:0.01 ()
NC_006833	265931-266636	Wbm0203	266267	T	238	C:233:0.98 ()	T:5:0.02 ()
NC_006833	265931-266636	Wbm0203	266281	T	207	C:203:0.98 ()	T:4:0.02 ()
NC_006833	265931-266636	Wbm0203	266314	A	206	A:163:0.79 ()	T:17:0.08 ()
NC_006833	265931-266636	Wbm0203	266359	T	234	G:231:0.99 ()	T:3:0.01 ()
NC_006833	265931-266636	Wbm0203	266385	T	198	C:179:0.90 ()	T:6:0.03 ()	A:2:0.01 ()	G:1:0.01 ()
NC_006833	265931-266636	Wbm0203	266386	G	203	C:122:0.60 ()	G:72:0.35 ()
NC_006833	265931-266636	Wbm0203	266390	C	231	A:125:0.54 ()	G:87:0.38 ()	T:5:0.02 ()	C:4:0.02 ()
NC_006833	265931-266636	Wbm0203	266409	T	354	C:342:0.97 ()	T:12:0.03 ()
NC_006833	265931-266636	Wbm0203	266413	A	365	G:354:0.97 ()	A:3:0.01 ()	C:3:0.01 ()
NC_006833	265931-266636	Wbm0203	266436	T	396	C:386:0.97 ()	T:7:0.02 ()	G:2:0.01 ()	A:1:0.00 ()
NC_006833	265931-266636	Wbm0203	266459	C	378	G:372:0.98 ()	C:6:0.02 ()
NC_006833	265931-266636	Wbm0203	266496	C	464	T:460:0.99 ()	C:4:0.01 ()
NC_006833	265931-266636	Wbm0203	266513	G	395	A:380:0.96 ()	G:15:0.04 ()
NC_006833	265931-266636	Wbm0203	266522	A	351	G:347:0.99 (EE.2:G:1:1.00)	A:4:0.01 ()
NC_006833	265931-266636	Wbm0203	266535	A	350	T:345:0.99 (EE.2:T:2:1.00)	A:3:0.01 ()	C:2:0.01 ()
NC_006833	265931-266636	Wbm0203	266602	A	76	G:72:0.95 ()	A:3:0.04 ()	T:1:0.01 ()
NC_006833	265931-266636	Wbm0203	266609	A	77	G:73:0.95 ()	A:4:0.05 ()
NC_006833	265931-266636	Wbm0203	266618	T	74	G:47:0.64 ()	T:27:0.36 ()
NC_006833	266731-266836	Wbm0203	266758	A	76	G:74:0.97 ()	A:2:0.03 ()
NC_006833	266731-266836	Wbm0203	266766	T	79	G:77:0.97 ()	T:2:0.03 ()
NC_006833	266731-266836	Wbm0203	266778	A	69	G:66:0.96 ()	A:3:0.04 ()
NC_006833	266731-266836	Wbm0203	266792	A	61	G:58:0.95 ()	A:3:0.05 ()
NC_006833	266731-266836	Wbm0203	266797	C	56	T:53:0.95 ()	C:3:0.05 ()
NC_006833	266731-266836	Wbm0203	266799	C	56	T:53:0.95 ()	C:3:0.05 ()
NC_006833	266731-266836	Wbm0203	266805	T	55	C:51:0.93 ()	T:4:0.07 ()
NC_006833	297506-297881	Wbm0224	297516	A	226	G:220:0.97 (EE.1:G:1:1.00, IM.2:G:1:1.00, EE.2:G:4:1.00, L3.1:G:1:1.00)	A:6:0.03 ()
NC_006833	297506-297881	Wbm0224	297562	C	299	T:289:0.97 (EE.1:T:4:1.00, IM.2:T:3:1.00, EE.2:T:9:0.90, AF.2:T:2:1.00, L4.3:T:1:1.00, L3.1:T:9:0.90)	C:10:0.03 (EE.2:C:1:0.10, L3.1:C:1:0.10)
NC_006833	297506-297881	Wbm0224	297607	G	429	A:422:0.98 (IM.1:A:1:1.00, EE.1:A:3:1.00, IM.2:A:1:1.00, EE.2:A:3:0.60, L3.1:A:6:1.00)	G:6:0.01 (EE.2:G:2:0.40)	T:1:0.00 ()
NC_006833	297506-297881	Wbm0224	297614	A	430	A:218:0.51 (L3.1:A:3:0.60)	G:212:0.49 (IM.1:G:1:1.00, L3.1:G:2:0.40)
NC_006833	297506-297881	ig	297701	G	177	A:166:0.94 (EE.1:A:1:1.00, EE.2:A:1:1.00, L3.1:A:2:1.00)	G:4:0.02 ()	C:3:0.02 ()
NC_006833	297506-297881	ig	297703	G	169	C:158:0.93 (EE.1:C:1:1.00, EE.2:C:1:1.00, L3.1:C:2:1.00)	G:4:0.02 ()	T:4:0.02 ()	A:2:0.01 ()
NC_006833	297506-297881	Wbm0225	297710	A	187	A:129:0.69 (EE.1:A:1:0.50, L3.1:A:2:0.50)	T:55:0.29 (L3.1:T:2:0.50)
NC_006833	297506-297881	Wbm0225	297748	G	245	C:244:1.00 (EE.1:C:7:1.00, EE.2:C:6:0.86, L3.1:C:13:1.00)	G:1:0.00 (EE.2:G:1:0.14)
NC_006833	297506-297881	Wbm0225	297759	G	296	A:294:0.99 (EE.1:A:11:1.00, EE.2:A:9:0.90, L3.1:A:14:0.93)	G:2:0.01 (EE.2:G:1:0.10, L3.1:G:1:0.07)
NC_006833	297506-297881	Wbm0225	297784	T	336	A:254:0.76 (EE.1:A:9:0.75, IM.2:A:1:1.00, EE.2:A:10:0.67, L4.3:A:1:0.50, L3.1:A:6:0.60)	T:82:0.24 (EE.1:T:3:0.25, EE.2:T:5:0.33, L4.3:T:1:0.50, L3.1:T:4:0.40)
NC_006833	297506-297881	Wbm0225	297807	C	314	T:310:0.99 (MM.1:T:1:1.00, EE.1:T:15:1.00, IM.2:T:1:1.00, EE.2:T:9:1.00, AF.2:T:3:0.75, L4.2:T:2:1.00, AF.3:T:1:0.33, L4.3:T:3:1.00, L3.1:T:7:0.88)	C:4:0.01 (AF.2:C:1:0.25, AF.3:C:2:0.67, L3.1:C:1:0.12)
NC_006833	297506-297881	Wbm0225	297824	C	247	T:242:0.98 (MM.1:T:2:1.00, EE.1:T:12:1.00, IM.2:T:1:1.00, EE.2:T:6:0.86, AF.2:T:3:0.75, L4.2:T:2:1.00, AF.3:T:2:0.50, L4.3:T:2:1.00, L3.1:T:8:1.00)	C:4:0.02 (EE.2:C:1:0.14, AF.2:C:1:0.25, AF.3:C:2:0.50)	G:1:0.00 ()
NC_006833	309786-310646	Wbm0239	309806	G	260	G:171:0.66 ()	A:88:0.34 (EE.2:A:1:1.00)	C:1:0.00 ()
NC_006833	309786-310646	Wbm0239	309813	T	266	C:248:0.93 (AM.1:C:1:1.00, AF.1:C:1:1.00, EE.1:C:3:0.75, IM.2:C:1:1.00, EE.2:C:3:0.75, AF.2:C:1:1.00, L4.2:C:1:1.00, AF.3:C:1:0.50, L4.3:C:1:1.00, L3.1:C:7:0.70)	T:18:0.07 (EE.1:T:1:0.25, AF.3:T:1:0.50, L3.1:T:3:0.30)
NC_006833	309786-310646	Wbm0239	309850	G	546	G:308:0.56 (AF.2:G:1:0.50, L3.1:G:4:0.40)	A:237:0.43 (AF.1:A:1:1.00, AF.2:A:1:0.50, L4.3:A:1:1.00, L3.1:A:6:0.60)	C:1:0.00 ()
NC_006833	309786-310646	Wbm0239	309897	A	734	T:723:0.99 (AF.1:T:2:0.67, MM.1:T:4:1.00, EE.1:T:2:0.50, IM.2:T:2:1.00, EE.2:T:4:1.00, AF.2:T:1:1.00, AF.3:T:6:1.00, L4.3:T:2:1.00, L3.1:T:11:0.85)	A:9:0.01 (AF.1:A:1:0.33, EE.1:A:2:0.50, L3.1:A:2:0.15)	C:2:0.00 ()
NC_006833	309786-310646	Wbm0240	310020	G	724	T:718:0.99 (AF.2:T:2:1.00, AF.3:T:2:1.00, L4.3:T:1:1.00, L3.1:T:1:1.00)	G:5:0.01 ()	C:1:0.00 ()
NC_006833	309786-310646	Wbm0240	310038	C	700	A:696:0.99 (IM.2:A:1:1.00, AF.2:A:3:1.00, AF.3:A:2:1.00, L4.3:A:2:1.00, L3.1:A:9:1.00)	C:3:0.00 ()	T:1:0.00 ()
NC_006833	309786-310646	Wbm0240	310130	A	419	T:412:0.98 (MM.1:T:1:1.00, EE.1:T:1:1.00, EE.2:T:1:1.00, L3.1:T:8:1.00)	A:7:0.02 ()
NC_006833	309786-310646	Wbm0240	310140	A	423	A:334:0.79 (L3.1:A:4:0.57)	G:89:0.21 (EE.1:G:1:1.00, AF.3:G:1:1.00, L3.1:G:3:0.43)
NC_006833	309786-310646	Wbm0240	310218	C	510	G:507:0.99 (EE.1:G:2:1.00, EE.2:G:3:1.00, L3.1:G:2:1.00)	C:3:0.01 ()
NC_006833	309786-310646	Wbm0240	310231	G	521	A:519:1.00 (EE.1:A:2:1.00, EE.2:A:2:1.00, L3.1:A:3:1.00)	G:1:0.00 ()	T:1:0.00 ()
NC_006833	309786-310646	ig	310276	A	543	G:541:1.00 (EE.2:G:2:1.00, L3.1:G:7:1.00)	A:1:0.00 ()	T:1:0.00 ()
NC_006833	309786-310646	Wbm0241	310326	A	624	G:623:1.00 (EE.1:G:1:1.00, AF.3:G:1:1.00, L3.1:G:2:1.00)	T:1:0.00 ()
NC_006833	309786-310646	Wbm0241	310477	A	441	G:230:0.52 (L3.1:G:1:0.50)	A:211:0.48 (L3.1:A:1:0.50)
NC_006833	309786-310646	Wbm0241	310511	T	447	T:349:0.78 ()	C:98:0.22 ()
NC_006833	309786-310646	Wbm0241	310524	G	430	C:425:0.99 (L3.1:C:4:1.00)	G:4:0.01 ()	T:1:0.00 ()
NC_006833	309786-310646	Wbm0241	310573	G	345	A:337:0.98 (AF.1:A:2:1.00, L4.1:A:1:1.00, MM.1:A:1:1.00, EE.2:A:2:1.00, L3.1:A:2:1.00)	G:8:0.02 ()
NC_006833	309786-310646	Wbm0241	310599	C	287	T:281:0.98 (AF.1:T:2:1.00, L4.1:T:1:1.00, MM.1:T:2:1.00, EE.1:T:2:0.50, EE.2:T:3:1.00, L3.1:T:4:0.80)	C:5:0.02 (EE.1:C:2:0.50, L3.1:C:1:0.20)	G:1:0.00 ()
NC_006833	309786-310646	Wbm0241	310606	T	284	C:279:0.98 (AF.1:C:1:1.00, L4.1:C:1:1.00, MM.1:C:2:1.00, EE.1:C:2:0.50, EE.2:C:3:1.00, L3.1:C:4:0.80)	T:5:0.02 (EE.1:T:2:0.50, L3.1:T:1:0.20)
NC_006833	321746-321851	Wbm0255	321775	A	23	G:13:0.57 (L3.1:G:1:1.00)	A:10:0.43 ()
NC_006833	321746-321851	Wbm0255	321778	C	20	G:13:0.65 (L3.1:G:1:1.00)	C:7:0.35 ()
NC_006833	325466-326316	ig	325473	T	73	A:69:0.95 ()	T:4:0.05 ()
NC_006833	325466-326316	ig	325486	G	73	A:70:0.96 ()	G:3:0.04 ()
NC_006833	325466-326316	ig	325503	T	55	G:53:0.96 ()	T:2:0.04 ()
NC_006833	325466-326316	ig	325512	A	247	A:194:0.79 ()	G:53:0.21 ()
NC_006833	325466-326316	ig	325706	C	390	T:389:1.00 (L3.1:T:2:1.00)	A:1:0.00 ()
NC_006833	325466-326316	ig	325787	G	401	A:399:1.00 ()	G:2:0.00 ()
NC_006833	325466-326316	ig	325820	T	461	C:456:0.99 ()	T:3:0.01 ()	A:2:0.00 ()
NC_006833	325466-326316	ig	325869	G	493	T:489:0.99 ()	G:3:0.01 ()	C:1:0.00 ()
NC_006833	325466-326316	Wbm0257	325934	A	495	A:339:0.68 (AM.1:A:1:0.50)	G:154:0.31 ()	C:1:0.00 (AM.1:C:1:0.50)
NC_006833	325466-326316	Wbm0257	325936	A	495	A:389:0.79 ()	G:105:0.21 ()	T:1:0.00 ()
NC_006833	325466-326316	Wbm0257	326014	C	743	T:740:1.00 (EE.1:T:4:1.00, IM.2:T:1:1.00, EE.2:T:6:0.75, AF.3:T:1:0.50)	C:3:0.00 (EE.2:C:2:0.25, AF.3:C:1:0.50)
NC_006833	325466-326316	Wbm0257	326045	G	812	T:807:0.99 (EE.1:T:1:0.50, EE.2:T:3:1.00, AF.3:T:1:0.50)	G:4:0.00 (EE.1:G:1:0.50, AF.3:G:1:0.50)	A:1:0.00 ()
NC_006833	325466-326316	Wbm0257	326144	G	884	C:882:1.00 (AF.3:C:1:0.50)	G:2:0.00 (AF.3:G:1:0.50)
NC_006833	325466-326316	Wbm0257	326182	G	907	A:901:0.99 (L3.1:A:1:1.00)	G:5:0.01 ()	T:1:0.00 ()
NC_006833	325466-326316	Wbm0257	326236	A	689	G:682:0.99 (AF.3:G:1:1.00)	A:6:0.01 ()	T:1:0.00 ()
NC_006833	325466-326316	Wbm0257	326241	T	668	T:335:0.50 ()	G:332:0.50 ()	A:1:0.00 ()
NC_006833	325466-326316	Wbm0257	326273	A	584	G:578:0.99 (EE.2:G:1:1.00, AF.3:G:1:1.00)	A:6:0.01 ()
NC_006833	325466-326316	Wbm0257	326307	A	20	G:8:0.40 ()	T:7:0.35 ()	A:5:0.25 ()
NC_006833	327681-328306	Wbm0257	327686	C	23	G:13:0.57 ()	C:10:0.43 ()
NC_006833	327681-328306	Wbm0257	327709	G	540	A:530:0.98 (EE.1:A:2:1.00, EE.2:A:2:1.00, L3.1:A:18:1.00)	G:10:0.02 ()
NC_006833	327681-328306	Wbm0257	327802	G	1269	A:1231:0.97 (AM.1:A:1:1.00, AF.1:A:5:1.00, L4.1:A:7:1.00, MM.1:A:4:1.00, IM.1:A:2:1.00, EE.1:A:13:1.00, EE.2:A:31:1.00, L4.2:A:7:1.00, AF.3:A:8:1.00, L4.3:A:7:1.00, L3.1:A:58:1.00)	G:34:0.03 ()	T:3:0.00 ()	C:1:0.00 ()
NC_006833	327681-328306	Wbm0257	327836	T	1397	T:1106:0.79 (EE.1:T:4:0.67, EE.2:T:13:0.76)	C:287:0.21 (EE.1:C:2:0.33, EE.2:C:4:0.24)	A:3:0.00 ()	G:1:0.00 ()
NC_006833	327681-328306	Wbm0257	327851	C	1436	T:1423:0.99 (AM.1:T:1:1.00, L4.1:T:1:1.00, EE.1:T:4:1.00, EE.2:T:8:1.00, L4.2:T:2:1.00, AF.3:T:5:1.00, L4.3:T:5:1.00, L3.1:T:34:1.00)	C:11:0.01 ()	A:1:0.00 ()	G:1:0.00 ()
NC_006833	327681-328306	Wbm0257	327856	G	1522	A:1506:0.99 (AM.1:A:1:0.50, L4.1:A:1:1.00, EE.1:A:4:1.00, EE.2:A:8:1.00, L4.2:A:3:1.00, AF.3:A:5:1.00, L4.3:A:5:1.00, L3.1:A:30:1.00)	G:11:0.01 (AM.1:G:1:0.50)	T:4:0.00 ()	C:1:0.00 ()
NC_006833	327681-328306	Wbm0257	327895	T	1549	A:1540:0.99 (L4.1:A:1:0.50, IM.1:A:1:1.00, EE.1:A:3:1.00, IM.2:A:2:1.00, EE.2:A:3:0.60, L4.2:A:2:1.00, AF.3:A:1:1.00, L4.3:A:2:1.00, L3.1:A:49:1.00)	T:8:0.01 (EE.2:T:2:0.40)	C:1:0.00 (L4.1:C:1:0.50)
NC_006833	327681-328306	Wbm0257	328053	G	1344	G:817:0.61 (AF.1:G:1:0.50, L4.1:G:1:0.50, EE.1:G:1:0.25, EE.2:G:4:0.31, L3.1:G:24:0.71)	A:527:0.39 (AF.1:A:1:0.50, L4.1:A:1:0.50, EE.1:A:3:0.75, EE.2:A:9:0.69, L3.1:A:10:0.29)
NC_006833	327681-328306	Wbm0257	328120	T	840	C:836:1.00 (AF.1:C:4:1.00, L4.1:C:2:1.00, MM.1:C:1:1.00, EE.1:C:4:1.00, EE.2:C:4:1.00, AF.2:C:1:1.00, L4.2:C:1:1.00, AF.3:C:16:1.00, L3.1:C:19:1.00)	T:4:0.00 ()
NC_006833	327681-328306	Wbm0257	328181	T	668	C:662:0.99 (AF.1:C:3:1.00, L4.1:C:1:1.00, MM.1:C:1:1.00, EE.1:C:3:1.00, EE.2:C:5:1.00, AF.3:C:6:1.00, L4.3:C:1:1.00, L3.1:C:16:1.00)	T:6:0.01 ()
NC_006833	327681-328306	Wbm0257	328264	T	275	C:271:0.99 (IM.1:C:1:1.00, EE.1:C:2:1.00, EE.2:C:4:1.00, L4.2:C:1:1.00, AF.3:C:7:1.00, L4.3:C:1:1.00, L3.1:C:2:1.00)	T:3:0.01 ()	G:1:0.00 ()
NC_006833	327681-328306	Wbm0257	328267	A	130	A:72:0.55 ()	T:58:0.45 (L4.2:T:1:1.00)
NC_006833	327681-328306	Wbm0257	328296	T	39	G:35:0.90 (AF.3:G:2:1.00, L4.3:G:1:1.00)	T:4:0.10 ()
NC_006833	336401-336726	Wbm0263	336411	A	35	G:32:0.91 ()	A:3:0.09 ()
NC_006833	336401-336726	Wbm0263	336429	G	41	A:36:0.88 ()	G:5:0.12 ()
NC_006833	336401-336726	Wbm0263	336434	G	39	A:35:0.90 ()	G:4:0.10 ()
NC_006833	336401-336726	Wbm0263	336469	C	33	G:27:0.82 ()	C:6:0.18 ()
NC_006833	336401-336726	Wbm0263	336473	C	34	C:17:0.50 ()	T:17:0.50 ()
NC_006833	336401-336726	Wbm0263	336476	C	31	G:25:0.81 ()	C:6:0.19 ()
NC_006833	336401-336726	Wbm0263	336477	A	31	G:25:0.81 ()	A:6:0.19 ()
NC_006833	336401-336726	Wbm0263	336493	G	57	A:53:0.93 ()	G:4:0.07 ()
NC_006833	336401-336726	Wbm0263	336510	A	70	G:64:0.91 ()	A:6:0.09 ()
NC_006833	336401-336726	Wbm0263	336523	A	94	G:86:0.91 ()	A:8:0.09 ()
NC_006833	336401-336726	Wbm0263	336554	T	122	G:115:0.94 ()	T:7:0.06 ()
NC_006833	336401-336726	Wbm0263	336587	C	91	C:63:0.69 ()	A:28:0.31 ()
NC_006833	336401-336726	Wbm0263	336606	C	75	T:69:0.92 (AM.1:T:1:0.25)	C:6:0.08 (AM.1:C:3:0.75)
NC_006833	336401-336726	Wbm0263	336623	T	43	C:39:0.91 (AM.1:C:1:0.25)	T:4:0.09 (AM.1:T:3:0.75)
NC_006833	336401-336726	Wbm0263	336629	G	33	A:29:0.88 (AM.1:A:1:0.25)	G:4:0.12 (AM.1:G:3:0.75)
NC_006833	336401-336726	Wbm0263	336630	C	33	T:28:0.85 (AM.1:T:1:0.25)	C:5:0.15 (AM.1:C:3:0.75)
NC_006833	336401-336726	Wbm0263	336680	A	36	G:32:0.89 ()	A:4:0.11 ()
NC_006833	336401-336726	Wbm0263	336707	C	31	C:21:0.68 ()	T:10:0.32 ()
NC_006833	336401-336726	Wbm0263	336716	C	26	T:23:0.88 ()	C:3:0.12 ()
NC_006833	359441-359586	ig	359461	T	25	C:20:0.80 (AF.3:C:1:1.00)	T:5:0.20 ()
NC_006833	359441-359586	ig	359469	G	31	G:23:0.74 ()	A:8:0.26 ()
NC_006833	359441-359586	ig	359470	A	30	A:19:0.63 ()
NC_006833	359441-359586	ig	359471	T	30	G:10:0.33 ()	T:9:0.30 ()
NC_006833	359441-359586	ig	359496	C	40	T:35:0.88 (AF.1:T:1:1.00, AF.3:T:1:1.00, L3.1:T:1:1.00)	C:5:0.12 ()
NC_006833	359441-359586	Wbm0274	359574	G	23	G:17:0.74 (AF.1:G:2:0.67, EE.2:G:2:0.67, AF.3:G:3:0.60, L4.3:G:2:0.67, L3.1:G:5:0.62)	A:6:0.26 (AF.1:A:1:0.33, EE.2:A:1:0.33, AF.3:A:2:0.40, L4.3:A:1:0.33, L3.1:A:3:0.38)
NC_006833	359601-361606	Wbm0274	359626	G	38	A:36:0.95 ()	G:2:0.05 ()
NC_006833	359601-361606	Wbm0274	359695	T	78	C:74:0.95 ()	T:4:0.05 ()
NC_006833	359601-361606	ig	359715	C	95	T:89:0.94 ()	C:6:0.06 ()
NC_006833	359601-361606	ig	359721	A	95	T:88:0.93 ()	A:6:0.06 ()	C:1:0.01 ()
NC_006833	359601-361606	ig	359787	G	155	A:150:0.97 ()	G:5:0.03 ()
NC_006833	359601-361606	ig	359796	G	165	A:158:0.96 ()	G:5:0.03 ()
NC_006833	359601-361606	ig	359831	C	200	T:196:0.98 ()	C:4:0.02 ()
NC_006833	359601-361606	ig	359882	T	280	C:274:0.98 ()	T:3:0.01 ()	G:2:0.01 ()	A:1:0.00 ()
NC_006833	359601-361606	ig	359933	A	291	T:283:0.97 ()	A:4:0.01 ()	G:4:0.01 ()
NC_006833	359601-361606	ig	359938	G	307	G:187:0.61 ()	T:117:0.38 ()	A:3:0.01 ()
NC_006833	359601-361606	ig	359950	T	283	G:279:0.99 ()	T:3:0.01 ()	C:1:0.00 ()
NC_006833	359601-361606	ig	359985	C	275	G:273:0.99 ()	C:2:0.01 ()
NC_006833	359601-361606	ig	360056	G	260	A:255:0.98 ()	G:4:0.02 ()	T:1:0.00 ()
NC_006833	359601-361606	ig	360105	T	280	C:278:0.99 ()	T:2:0.01 ()
NC_006833	359601-361606	Wbm0275	360126	A	271	G:268:0.99 ()	A:3:0.01 ()
NC_006833	359601-361606	Wbm0275	360182	T	223	A:222:1.00 ()	T:1:0.00 ()
NC_006833	359601-361606	Wbm0275	360247	G	244	A:241:0.99 ()	G:3:0.01 ()
NC_006833	359601-361606	Wbm0275	360317	G	288	T:278:0.97 ()	G:10:0.03 ()
NC_006833	359601-361606	Wbm0275	360369	G	258	A:251:0.97 ()	G:7:0.03 ()
NC_006833	359601-361606	Wbm0275	360389	C	300	T:290:0.97 ()	C:10:0.03 ()
NC_006833	359601-361606	Wbm0275	360395	G	304	A:294:0.97 ()	G:10:0.03 ()
NC_006833	359601-361606	Wbm0275	360418	T	306	C:297:0.97 ()	T:8:0.03 ()	A:1:0.00 ()
NC_006833	359601-361606	Wbm0275	360454	C	264	G:257:0.97 ()	C:7:0.03 ()
NC_006833	359601-361606	Wbm0275	360461	C	245	T:239:0.98 ()	C:6:0.02 ()
NC_006833	359601-361606	Wbm0275	360554	T	182	C:178:0.98 ()	T:3:0.02 ()	A:1:0.01 ()
NC_006833	359601-361606	Wbm0275	360582	G	162	A:160:0.99 ()	G:1:0.01 ()	T:1:0.01 ()
NC_006833	359601-361606	Wbm0275	360590	C	167	T:165:0.99 ()	C:2:0.01 ()
NC_006833	359601-361606	Wbm0275	360595	C	158	T:157:0.99 ()	C:1:0.01 ()
NC_006833	359601-361606	Wbm0275	360610	T	139	C:139:1.00 ()
NC_006833	359601-361606	Wbm0275	360613	C	130	G:130:1.00 ()
NC_006833	359601-361606	Wbm0275	360635	A	119	G:119:1.00 ()
NC_006833	359601-361606	Wbm0275	360705	C	101	A:100:0.99 ()	C:1:0.01 ()
NC_006833	359601-361606	Wbm0275	360809	A	54	G:53:0.98 ()	A:1:0.02 ()
NC_006833	359601-361606	ig	360878	G	28	A:27:0.96 ()	G:1:0.04 ()
NC_006833	359601-361606	ig	360882	G	27	T:26:0.96 ()	G:1:0.04 ()
NC_006833	359601-361606	ig	360887	A	28	C:27:0.96 ()	A:1:0.04 ()
NC_006833	359601-361606	ig	360900	C	25	T:24:0.96 ()	C:1:0.04 ()
NC_006833	359601-361606	ig	360913	T	20	C:20:1.00 ()
NC_006833	359601-361606	ig	360966	C	31	C:20:0.65 ()	A:2:0.06 ()
NC_006833	359601-361606	ig	361030	T	71	C:69:0.97 ()	T:2:0.03 ()
NC_006833	359601-361606	ig	361043	A	73	T:72:0.99 ()	A:1:0.01 ()
NC_006833	359601-361606	ig	361110	T	119	C:118:0.99 ()	T:1:0.01 ()
NC_006833	359601-361606	ig	361132	T	127	C:124:0.98 ()	T:3:0.02 ()
NC_006833	359601-361606	Wbm0276	361229	G	104	T:103:0.99 (L4.3:T:1:1.00)	G:1:0.01 ()
NC_006833	359601-361606	Wbm0276	361235	G	102	A:101:0.99 (L4.3:A:1:1.00)	G:1:0.01 ()
NC_006833	359601-361606	Wbm0276	361383	A	139	G:136:0.98 ()	A:2:0.01 ()	T:1:0.01 ()
NC_006833	359601-361606	Wbm0276	361402	A	131	G:117:0.89 ()	A:14:0.11 ()
NC_006833	359601-361606	Wbm0276	361447	A	123	G:65:0.53 ()	A:58:0.47 ()
NC_006833	359601-361606	Wbm0276	361521	C	96	A:89:0.93 ()	C:7:0.07 ()
NC_006833	359601-361606	Wbm0276	361525	A	92	T:85:0.92 ()	A:7:0.08 ()
NC_006833	359601-361606	Wbm0276	361598	C	55	A:47:0.85 ()	C:8:0.15 ()
NC_006833	384236-384341	Wbm0293	384300	T	22	C:17:0.77 ()	T:5:0.23 ()
NC_006833	384236-384341	Wbm0293	384313	G	23	G:16:0.70 ()	C:7:0.30 ()
NC_006833	384236-384341	Wbm0293	384314	A	23	G:18:0.78 ()	A:5:0.22 ()
NC_006833	384236-384341	Wbm0293	384323	C	24	C:16:0.67 ()	T:8:0.33 ()
NC_006833	384236-384341	Wbm0293	384327	G	21	G:15:0.71 ()	A:6:0.29 ()
NC_006833	384346-384531	Wbm0293	384399	T	20	T:12:0.60 ()	A:8:0.40 ()
NC_006833	384346-384531	Wbm0293	384413	C	32	T:29:0.91 ()	C:3:0.09 ()
NC_006833	384346-384531	Wbm0293	384456	C	36	T:31:0.86 (EE.1:T:1:1.00, EE.2:T:2:1.00)	C:5:0.14 ()
NC_006833	384346-384531	Wbm0293	384464	T	36	C:26:0.72 ()	T:10:0.28 ()
NC_006833	384346-384531	Wbm0293	384474	A	35	G:30:0.86 (EE.1:G:1:1.00, EE.2:G:2:1.00)	A:4:0.11 ()	T:1:0.03 ()
NC_006833	384346-384531	Wbm0293	384488	G	39	A:34:0.87 (EE.1:A:1:1.00, EE.2:A:2:1.00)	G:5:0.13 ()
NC_006833	384346-384531	Wbm0293	384501	A	28	A:22:0.79 ()	G:6:0.21 ()
NC_006833	384536-384686	Wbm0293	384584	A	24	C:19:0.79 ()	A:5:0.21 ()
NC_006833	384536-384686	Wbm0293	384606	G	32	A:27:0.84 ()	G:5:0.16 ()
NC_006833	384536-384686	Wbm0293	384657	C	30	T:24:0.80 ()	C:6:0.20 ()
NC_006833	384536-384686	Wbm0293	384660	T	27	C:21:0.78 ()	T:6:0.22 ()
NC_006833	386856-387316	ig	386865	A	21	A:15:0.71 ()
NC_006833	386856-387316	ig	386866	C	21	T:12:0.57 (L3.1:T:3:1.00)	C:3:0.14 ()
NC_006833	386856-387316	ig	386867	C	21	T:12:0.57 (L3.1:T:3:1.00)	C:3:0.14 ()
NC_006833	386856-387316	ig	386868	T	21	T:15:0.71 ()
NC_006833	386856-387316	ig	386874	G	23	A:20:0.87 ()	G:3:0.13 ()
NC_006833	386856-387316	ig	386876	G	23	A:20:0.87 ()	G:3:0.13 ()
NC_006833	386856-387316	ig	386879	T	34	C:31:0.91 ()	T:3:0.09 ()
NC_006833	386856-387316	ig	386902	A	46	C:43:0.93 ()	A:3:0.07 ()
NC_006833	386856-387316	ig	386908	G	46	G:24:0.52 ()	T:22:0.48 ()
NC_006833	386856-387316	ig	386910	A	80	A:59:0.74 ()	T:21:0.26 ()
NC_006833	386856-387316	ig	386919	A	60	G:45:0.75 ()	A:15:0.25 ()
NC_006833	386856-387316	Wbm0295	386962	G	122	G:73:0.60 ()	C:49:0.40 ()
NC_006833	386856-387316	Wbm0295	386971	G	117	T:116:0.99 ()	G:1:0.01 ()
NC_006833	386856-387316	Wbm0295	386979	G	119	A:117:0.98 ()	G:2:0.02 ()
NC_006833	386856-387316	Wbm0295	386984	C	119	T:82:0.69 ()	C:37:0.31 ()
NC_006833	386856-387316	Wbm0295	386994	C	122	T:120:0.98 ()	C:2:0.02 ()
NC_006833	386856-387316	Wbm0295	386999	G	123	G:68:0.55 ()	C:30:0.24 ()	T:25:0.20 ()
NC_006833	386856-387316	Wbm0295	387004	G	121	A:118:0.98 ()	G:3:0.02 ()
NC_006833	386856-387316	Wbm0295	387008	A	122	G:119:0.98 ()	A:3:0.02 ()
NC_006833	386856-387316	Wbm0295	387013	A	117	G:114:0.97 ()	A:3:0.03 ()
NC_006833	386856-387316	Wbm0295	387017	C	109	G:106:0.97 ()	C:3:0.03 ()
NC_006833	386856-387316	Wbm0295	387058	G	328	A:323:0.98 (L3.1:A:1:1.00)	G:5:0.02 ()
NC_006833	386856-387316	Wbm0295	387059	T	335	T:215:0.64 ()	G:119:0.36 ()	A:1:0.00 ()
NC_006833	386856-387316	Wbm0295	387066	G	399	A:218:0.55 (L3.1:A:1:1.00)	G:181:0.45 ()
NC_006833	386856-387316	Wbm0295	387093	T	441	C:425:0.96 (L3.1:C:2:1.00)	T:16:0.04 ()
NC_006833	386856-387316	Wbm0295	387118	G	417	A:410:0.98 (L3.1:A:2:1.00)	G:5:0.01 ()	C:1:0.00 ()	T:1:0.00 ()
NC_006833	386856-387316	Wbm0295	387154	G	202	A:199:0.99 ()	G:3:0.01 ()
NC_006833	386856-387316	Wbm0295	387169	G	103	C:78:0.76 ()	T:22:0.21 ()	G:3:0.03 ()
NC_006833	386856-387316	Wbm0295	387171	A	100	A:64:0.64 ()	G:36:0.36 ()
NC_006833	386856-387316	Wbm0295	387175	C	78	T:74:0.95 ()	C:4:0.05 ()
NC_006833	386856-387316	Wbm0295	387176	T	76	C:73:0.96 ()	T:3:0.04 ()
NC_006833	386856-387316	Wbm0295	387177	G	76	A:73:0.96 ()	G:3:0.04 ()
NC_006833	386856-387316	Wbm0295	387187	A	113	G:104:0.92 ()	A:9:0.08 ()
NC_006833	386856-387316	Wbm0295	387189	C	115	C:72:0.63 ()	T:43:0.37 ()
NC_006833	386856-387316	Wbm0295	387205	G	130	A:127:0.98 ()	G:3:0.02 ()
NC_006833	386856-387316	Wbm0295	387221	A	134	A:80:0.60 ()	G:54:0.40 ()
NC_006833	386856-387316	Wbm0295	387224	A	129	G:127:0.98 ()	A:2:0.02 ()
NC_006833	386856-387316	Wbm0295	387228	G	126	A:122:0.97 ()	G:4:0.03 ()
NC_006833	386856-387316	Wbm0295	387236	A	122	C:69:0.57 ()	A:5:0.04 ()
NC_006833	386856-387316	Wbm0295	387237	T	127	T:79:0.62 ()
NC_006833	386856-387316	Wbm0295	387238	G	129	G:81:0.63 ()
NC_006833	386856-387316	Wbm0295	387239	A	129	A:81:0.63 ()
NC_006833	386856-387316	Wbm0295	387240	T	120	T:72:0.60 ()
NC_006833	386856-387316	Wbm0295	387241	T	120	T:72:0.60 ()
NC_006833	386856-387316	Wbm0295	387242	G	119	G:71:0.60 ()
NC_006833	386856-387316	Wbm0295	387245	T	120	T:72:0.60 ()
NC_006833	386856-387316	Wbm0295	387247	T	116	T:64:0.55 ()
NC_006833	386856-387316	Wbm0295	387248	T	116	T:68:0.59 ()
NC_006833	386856-387316	Wbm0295	387249	A	117	A:69:0.59 ()
NC_006833	386856-387316	Wbm0295	387255	A	127	C:120:0.94 ()	A:7:0.06 ()
NC_006833	386856-387316	Wbm0295	387266	C	126	T:102:0.81 ()	C:8:0.06 ()
NC_006833	386856-387316	Wbm0295	387283	A	119	G:110:0.92 ()	A:9:0.08 ()
NC_006833	386856-387316	Wbm0295	387290	G	114	A:64:0.56 ()	G:50:0.44 ()
NC_006833	386856-387316	Wbm0295	387292	G	112	A:105:0.94 ()	G:7:0.06 ()
NC_006833	386856-387316	Wbm0295	387303	A	92	G:82:0.89 ()	A:10:0.11 ()
NC_006833	386856-387316	Wbm0295	387307	C	54	T:47:0.87 ()	C:7:0.13 ()
NC_006833	388436-388676	ig	388443	C	37	T:37:1.00 (L3.1:T:1:1.00)
NC_006833	388436-388676	ig	388451	T	59	C:58:0.98 (L3.1:C:1:1.00)	A:1:0.02 ()
NC_006833	388436-388676	ig	388481	G	73	A:73:1.00 (EE.1:A:7:1.00, EE.2:A:2:1.00, L3.1:A:3:1.00)
NC_006833	388436-388676	Wbm0296	388501	G	75	G:53:0.71 ()	A:22:0.29 (EE.1:A:7:1.00, EE.2:A:2:1.00, L3.1:A:2:1.00)
NC_006833	388436-388676	Wbm0296	388542	T	44	T:33:0.75 ()	A:11:0.25 ()
NC_006833	388436-388676	Wbm0296	388555	C	25	T:15:0.60 ()	C:10:0.40 ()
NC_006833	388436-388676	Wbm0296	388557	T	21	C:16:0.76 (EE.1:C:2:0.67, EE.2:C:1:1.00)	T:5:0.24 (EE.1:T:1:0.33)
NC_006833	388436-388676	Wbm0296	388579	G	36	T:31:0.86 (EE.1:T:1:0.50)	G:5:0.14 (EE.1:G:1:0.50)
NC_006833	388436-388676	Wbm0296	388586	G	33	A:12:0.36 ()	G:5:0.15 ()
NC_006833	388436-388676	Wbm0296	388587	C	33	A:28:0.85 ()	C:5:0.15 ()
NC_006833	388436-388676	Wbm0296	388589	C	33	A:28:0.85 ()	C:5:0.15 ()
NC_006833	388436-388676	Wbm0296	388591	A	33	G:28:0.85 ()	A:5:0.15 ()
NC_006833	388436-388676	Wbm0296	388596	C	37	T:32:0.86 ()	C:5:0.14 ()
NC_006833	388436-388676	Wbm0296	388598	A	37	A:19:0.51 ()	C:18:0.49 ()
NC_006833	388436-388676	Wbm0296	388626	A	38	A:19:0.50 ()	G:19:0.50 ()
NC_006833	388436-388676	Wbm0296	388632	A	32	A:25:0.78 ()	C:7:0.22 ()
NC_006833	388436-388676	Wbm0296	388654	A	29	G:21:0.72 ()	A:8:0.28 ()
NC_006833	388436-388676	Wbm0296	388658	T	27	A:20:0.74 ()	T:7:0.26 ()
NC_006833	388436-388676	Wbm0296	388664	T	23	C:17:0.74 ()	T:6:0.26 ()
NC_006833	417331-417701	Wbm0316	417354	C	22	T:18:0.82 ()	C:4:0.18 ()
NC_006833	417331-417701	Wbm0316	417362	G	23	A:19:0.83 ()	G:4:0.17 ()
NC_006833	417331-417701	Wbm0316	417367	C	22	T:19:0.86 ()	C:3:0.14 ()
NC_006833	417331-417701	Wbm0316	417386	C	27	A:25:0.93 ()	C:2:0.07 ()
NC_006833	417331-417701	Wbm0316	417445	A	55	G:55:1.00 (EE.2:G:1:1.00)
NC_006833	417331-417701	Wbm0316	417455	A	57	C:56:0.98 (EE.2:C:1:1.00)	A:1:0.02 ()
NC_006833	417331-417701	Wbm0316	417491	T	73	C:72:0.99 (EE.2:C:1:1.00)	T:1:0.01 ()
NC_006833	417331-417701	Wbm0316	417498	T	74	C:73:0.99 ()	T:1:0.01 ()
NC_006833	417331-417701	Wbm0316	417526	T	74	C:71:0.96 ()	T:3:0.04 ()
NC_006833	417331-417701	Wbm0317	417586	T	56	C:52:0.93 (EE.1:C:1:0.33)	T:4:0.07 (EE.1:T:2:0.67)
NC_006833	417331-417701	Wbm0317	417623	C	39	T:36:0.92 (EE.1:T:1:1.00)	C:3:0.08 ()
NC_006833	417331-417701	Wbm0317	417628	T	40	C:37:0.93 (EE.1:C:1:0.50)	T:3:0.07 (EE.1:T:1:0.50)
NC_006833	417331-417701	Wbm0317	417634	G	42	T:39:0.93 (EE.1:T:2:0.67, EE.2:T:1:0.50)	G:3:0.07 (EE.1:G:1:0.33, EE.2:G:1:0.50)
NC_006833	417331-417701	Wbm0317	417640	T	40	C:36:0.90 (EE.1:C:1:0.33)	T:4:0.10 (EE.1:T:2:0.67)
NC_006833	417331-417701	Wbm0317	417664	C	39	T:35:0.90 (EE.1:T:1:0.33)	C:4:0.10 (EE.1:C:2:0.67)
NC_006833	417331-417701	Wbm0317	417673	T	30	C:26:0.87 ()	T:4:0.13 ()
NC_006833	418851-419376	Wbm0318	418935	T	30	C:22:0.73 ()	T:8:0.27 ()
NC_006833	418851-419376	Wbm0318	418953	T	31	A:23:0.74 ()	T:8:0.26 ()
NC_006833	418851-419376	Wbm0318	418954	A	31	G:23:0.74 ()	A:8:0.26 ()
NC_006833	418851-419376	Wbm0318	418965	T	34	C:26:0.76 ()	T:8:0.24 ()
NC_006833	418851-419376	Wbm0318	418968	A	35	G:27:0.77 ()	A:8:0.23 ()
NC_006833	418851-419376	Wbm0318	418993	A	30	G:23:0.77 ()	A:7:0.23 ()
NC_006833	418851-419376	Wbm0318	418995	T	30	C:23:0.77 ()	T:7:0.23 ()
NC_006833	418851-419376	Wbm0318	419046	G	46	A:38:0.83 ()	G:8:0.17 ()
NC_006833	418851-419376	Wbm0318	419049	A	43	T:36:0.84 ()	A:7:0.16 ()
NC_006833	418851-419376	Wbm0318	419053	T	47	C:39:0.83 ()	T:8:0.17 ()
NC_006833	418851-419376	Wbm0319	419079	T	65	C:57:0.88 ()	T:8:0.12 ()
NC_006833	418851-419376	Wbm0319	419107	C	70	G:63:0.90 ()	C:7:0.10 ()
NC_006833	418851-419376	Wbm0319	419126	C	96	T:91:0.95 ()	C:5:0.05 ()
NC_006833	418851-419376	Wbm0319	419135	C	102	T:98:0.96 ()	C:4:0.04 ()
NC_006833	418851-419376	Wbm0319	419186	C	82	T:76:0.93 ()	C:6:0.07 ()
NC_006833	418851-419376	Wbm0319	419217	T	46	C:39:0.85 ()	T:7:0.15 ()
NC_006833	418851-419376	Wbm0319	419218	A	45	C:38:0.84 ()	A:7:0.16 ()
NC_006833	418851-419376	Wbm0319	419231	T	46	C:38:0.83 ()	T:8:0.17 ()
NC_006833	418851-419376	Wbm0319	419234	T	43	C:35:0.81 ()	T:8:0.19 ()
NC_006833	418851-419376	Wbm0319	419250	C	37	T:29:0.78 ()	C:8:0.22 ()
NC_006833	418851-419376	Wbm0319	419251	G	36	C:30:0.83 ()	G:6:0.17 ()
NC_006833	418851-419376	Wbm0319	419255	T	43	C:36:0.84 ()	T:7:0.16 ()
NC_006833	418851-419376	Wbm0319	419266	A	41	G:37:0.90 ()	A:4:0.10 ()
NC_006833	418851-419376	Wbm0319	419270	C	42	G:38:0.90 ()	C:4:0.10 ()
NC_006833	418851-419376	Wbm0319	419272	G	42	A:38:0.90 ()	G:4:0.10 ()
NC_006833	418851-419376	Wbm0319	419282	C	49	T:43:0.88 ()	C:6:0.12 ()
NC_006833	418851-419376	Wbm0319	419287	G	45	C:39:0.87 ()	G:6:0.13 ()
NC_006833	418851-419376	Wbm0319	419294	G	43	T:38:0.88 ()	G:5:0.12 ()
NC_006833	418851-419376	Wbm0319	419315	A	39	G:31:0.79 ()	A:8:0.21 ()
NC_006833	418851-419376	Wbm0319	419325	T	29	A:23:0.79 ()	T:6:0.21 ()
NC_006833	418851-419376	Wbm0319	419327	C	29	T:23:0.79 ()	C:6:0.21 ()
NC_006833	418851-419376	Wbm0319	419335	G	29	A:24:0.83 ()	G:5:0.17 ()
NC_006833	418851-419376	Wbm0319	419347	A	23	C:18:0.78 ()	A:5:0.22 ()
NC_006833	419576-419701	Wbm0320	419617	G	44	C:42:0.95 (EE.2:C:2:1.00)	G:2:0.05 (AF.1:G:6:0.75)
NC_006833	419576-419701	Wbm0320	419643	T	45	C:43:0.96 (EE.2:C:1:1.00)	T:2:0.04 ()
NC_006833	419576-419701	Wbm0320	419688	A	25	G:24:0.96 ()	A:1:0.04 ()
NC_006833	419711-419836	Wbm0320	419791	A	20	G:17:0.85 ()	A:3:0.15 ()
NC_006833	419711-419836	Wbm0320	419810	G	20	A:18:0.90 ()	G:2:0.10 ()
NC_006833	419906-420046	Wbm0321	419962	A	27	G:24:0.89 ()	A:3:0.11 ()
NC_006833	419906-420046	Wbm0321	419964	C	26	T:23:0.88 ()	C:3:0.12 ()
NC_006833	419906-420046	Wbm0321	420008	T	26	C:20:0.77 ()	T:6:0.23 ()
NC_006833	420281-420386	Wbm0321	420308	C	22	T:18:0.82 ()	C:4:0.18 ()
NC_006833	420281-420386	Wbm0321	420325	C	22	T:18:0.82 ()	C:4:0.18 ()
NC_006833	420281-420386	Wbm0321	420355	G	21	A:18:0.86 ()	G:3:0.14 ()
NC_006833	420546-421171	Wbm0322	420585	C	26	T:21:0.81 ()	C:5:0.19 ()
NC_006833	420546-421171	Wbm0322	420618	C	32	A:29:0.91 ()	C:3:0.09 ()
NC_006833	420546-421171	Wbm0322	420619	G	32	A:29:0.91 ()	G:3:0.09 ()
NC_006833	420546-421171	Wbm0322	420624	G	32	C:28:0.88 ()	G:4:0.12 ()
NC_006833	420546-421171	Wbm0322	420630	G	33	C:27:0.82 ()	G:6:0.18 ()
NC_006833	420546-421171	Wbm0322	420632	A	34	T:28:0.82 ()	A:6:0.18 ()
NC_006833	420546-421171	Wbm0322	420633	T	34	C:28:0.82 ()	T:6:0.18 ()
NC_006833	420546-421171	Wbm0322	420647	T	34	C:30:0.88 ()	T:4:0.12 ()
NC_006833	420546-421171	Wbm0322	420726	A	84	G:77:0.92 ()	A:7:0.08 ()
NC_006833	420546-421171	Wbm0322	420766	C	77	A:69:0.90 ()	C:8:0.10 ()
NC_006833	420546-421171	Wbm0322	420785	A	72	G:65:0.90 ()	A:7:0.10 ()
NC_006833	420546-421171	Wbm0322	420793	T	69	C:61:0.88 ()	T:8:0.12 ()
NC_006833	420546-421171	Wbm0322	420802	T	69	C:62:0.90 ()	T:7:0.10 ()
NC_006833	420546-421171	Wbm0322	420823	G	52	C:48:0.92 ()	G:4:0.08 ()
NC_006833	420546-421171	Wbm0322	420847	C	41	T:38:0.93 ()	C:3:0.07 ()
NC_006833	420546-421171	Wbm0322	420848	C	41	T:38:0.93 ()	C:3:0.07 ()
NC_006833	420546-421171	Wbm0322	420875	C	35	T:33:0.94 ()	C:2:0.06 ()
NC_006833	420546-421171	Wbm0322	420876	T	35	C:33:0.94 ()	T:2:0.06 ()
NC_006833	420546-421171	Wbm0322	420931	A	60	G:58:0.97 ()	A:2:0.03 ()
NC_006833	420546-421171	Wbm0322	420969	G	60	A:59:0.98 ()	G:1:0.02 ()
NC_006833	420546-421171	Wbm0322	420970	T	60	C:59:0.98 ()	T:1:0.02 ()
NC_006833	420546-421171	Wbm0322	421013	T	43	C:42:0.98 ()	T:1:0.02 ()
NC_006833	420546-421171	Wbm0322	421030	G	39	A:37:0.95 ()	G:2:0.05 ()
NC_006833	420546-421171	Wbm0322	421041	C	42	T:39:0.93 ()	C:3:0.07 ()
NC_006833	420546-421171	Wbm0322	421069	C	40	T:35:0.88 ()	C:5:0.12 ()
NC_006833	420546-421171	Wbm0322	421088	A	28	G:23:0.82 ()	A:5:0.18 ()
NC_006833	420546-421171	Wbm0322	421089	C	28	T:23:0.82 ()	C:5:0.18 ()
NC_006833	420546-421171	Wbm0322	421092	G	30	A:25:0.83 ()	G:5:0.17 ()
NC_006833	420546-421171	Wbm0322	421105	T	30	C:25:0.83 ()	T:5:0.17 ()
NC_006833	420546-421171	Wbm0322	421143	C	22	T:17:0.77 ()	C:5:0.23 ()
NC_006833	422191-423876	Wbm0323	422217	A	22	G:19:0.86 ()	A:3:0.14 ()
NC_006833	422191-423876	Wbm0323	422225	C	29	T:26:0.90 ()	C:3:0.10 ()
NC_006833	422191-423876	Wbm0323	422229	T	31	C:28:0.90 (AF.1:C:4:0.80, IM.2:C:1:1.00, EE.2:C:1:1.00, AF.2:C:2:0.67, AF.3:C:2:0.40, L3.1:C:2:1.00)	T:3:0.10 (AF.1:T:1:0.20, AF.2:T:1:0.33, AF.3:T:3:0.60)
NC_006833	422191-423876	Wbm0323	422293	C	357	A:308:0.86 (AF.1:A:11:0.85, MM.1:A:5:1.00, IM.1:A:1:0.50, EE.1:A:4:0.67, EE.2:A:1:0.25, AF.2:A:6:1.00, L4.2:A:2:1.00, AF.3:A:33:0.73, L3.1:A:5:1.00)	C:49:0.14 (AF.1:C:2:0.15, IM.1:C:1:0.50, EE.1:C:2:0.33, EE.2:C:3:0.75, AF.3:C:12:0.27)
NC_006833	422191-423876	Wbm0323	422320	G	421	G:223:0.53 (AF.1:G:2:0.67, AF.2:G:2:0.67, L3.1:G:3:0.50)	A:197:0.47 (AF.1:A:1:0.33, AF.2:A:1:0.33, L3.1:A:3:0.50)	C:1:0.00 ()
NC_006833	422191-423876	Wbm0323	422353	G	494	A:421:0.85 (AF.1:A:2:1.00, MM.1:A:3:1.00, AF.2:A:2:1.00, AF.3:A:10:0.77, L3.1:A:6:1.00)	G:72:0.15 (AF.3:G:3:0.23)
NC_006833	422191-423876	Wbm0324	422373	A	515	G:416:0.81 (AF.1:G:2:0.67, MM.1:G:3:1.00, AF.2:G:2:1.00, AF.3:G:9:0.64, L3.1:G:4:1.00)	A:98:0.19 (AF.1:A:1:0.33, AF.3:A:5:0.36)	T:1:0.00 ()
NC_006833	422191-423876	Wbm0324	422390	T	572	C:455:0.80 (AF.2:C:2:1.00, AF.3:C:2:0.29, L3.1:C:8:1.00)	T:116:0.20 (AF.3:T:5:0.71)
NC_006833	422191-423876	Wbm0324	422394	C	595	C:470:0.79 (EE.2:C:1:0.50)	T:125:0.21 (EE.2:T:1:0.50)
NC_006833	422191-423876	Wbm0324	422396	T	598	T:471:0.79 (EE.2:T:1:0.50)	C:126:0.21 (EE.2:C:1:0.50)	G:1:0.00 ()
NC_006833	422191-423876	Wbm0324	422402	C	578	T:440:0.76 (L3.1:T:5:1.00)	C:137:0.24 ()	G:1:0.00 ()
NC_006833	422191-423876	Wbm0324	422403	C	591	C:378:0.64 (L3.1:C:3:0.60)	T:213:0.36 (L3.1:T:2:0.40)
NC_006833	422191-423876	Wbm0324	422415	C	654	T:503:0.77 (L4.2:T:2:1.00, L4.3:T:1:1.00, L3.1:T:5:1.00)	C:151:0.23 ()
NC_006833	422191-423876	Wbm0324	422446	G	669	A:496:0.74 (L4.2:A:2:1.00, L4.3:A:1:1.00)	G:171:0.26 ()	T:2:0.00 ()
NC_006833	422191-423876	Wbm0324	422501	C	851	C:515:0.61 (L4.2:C:1:0.50, L3.1:C:4:0.57)	A:336:0.39 (L4.1:A:1:1.00, L4.2:A:1:0.50, L3.1:A:3:0.43)
NC_006833	422191-423876	Wbm0324	422540	T	1043	C:638:0.61 (IM.1:C:1:1.00, EE.1:C:6:0.55, AF.2:C:1:1.00, L4.2:C:4:1.00, AF.3:C:1:1.00, L4.3:C:6:0.75)	T:7:0.01 (EE.1:T:1:0.09, L4.3:T:2:0.25)
NC_006833	422191-423876	Wbm0324	422546	C	1064	A:1055:0.99 (L4.1:A:1:1.00, MM.1:A:4:1.00, IM.1:A:1:1.00, EE.1:A:11:0.79, IM.2:A:2:1.00, EE.2:A:6:0.75, AF.2:A:1:0.33, L4.2:A:4:1.00, AF.3:A:1:0.33, L4.3:A:6:0.60, L3.1:A:10:0.91)	C:6:0.01 (EE.1:C:3:0.21, EE.2:C:2:0.25, AF.2:C:2:0.67, AF.3:C:2:0.67, L4.3:C:4:0.40, L3.1:C:1:0.09)	G:2:0.00 ()
NC_006833	422191-423876	Wbm0324	422666	T	533	C:372:0.70 (AF.1:C:1:0.50, MM.1:C:1:1.00, EE.1:C:1:1.00, IM.2:C:1:0.33, EE.2:C:1:1.00, AF.2:C:2:0.50, AF.3:C:5:0.50, L3.1:C:9:0.90)	T:161:0.30 (AF.1:T:1:0.50, IM.2:T:2:0.67, AF.2:T:2:0.50, AF.3:T:5:0.50, L3.1:T:1:0.10)
NC_006833	422191-423876	Wbm0324	422667	C	541	C:387:0.72 ()	T:154:0.28 ()
NC_006833	422191-423876	Wbm0324	422689	G	411	G:236:0.57 ()	A:175:0.43 ()
NC_006833	422191-423876	Wbm0324	422732	C	122	T:117:0.96 ()	C:4:0.03 ()	G:1:0.01 ()
NC_006833	422191-423876	Wbm0324	422742	T	119	C:114:0.96 ()	T:5:0.04 ()
NC_006833	422191-423876	Wbm0324	422761	A	91	G:85:0.93 ()	A:6:0.07 ()
NC_006833	422191-423876	Wbm0324	422762	C	91	T:84:0.92 ()	C:6:0.07 ()	A:1:0.01 ()
NC_006833	422191-423876	Wbm0324	422774	T	99	C:93:0.94 ()	T:6:0.06 ()
NC_006833	422191-423876	Wbm0324	422811	T	81	C:77:0.95 ()	T:4:0.05 ()
NC_006833	422191-423876	Wbm0324	422813	T	81	A:77:0.95 ()	T:4:0.05 ()
NC_006833	422191-423876	Wbm0324	422814	T	81	C:77:0.95 ()	T:4:0.05 ()
NC_006833	422191-423876	Wbm0324	422847	A	59	G:56:0.95 ()	A:2:0.03 ()	C:1:0.02 ()
NC_006833	422191-423876	Wbm0324	422873	T	75	T:51:0.68 ()	C:23:0.31 ()	A:1:0.01 ()
NC_006833	422191-423876	ig	422881	T	80	T:57:0.71 ()	A:23:0.29 ()
NC_006833	422191-423876	Wbm0325	423004	A	74	G:72:0.97 ()	A:1:0.01 ()	T:1:0.01 ()
NC_006833	422191-423876	Wbm0325	423040	G	100	C:98:0.98 ()	G:2:0.02 ()
NC_006833	422191-423876	Wbm0325	423054	C	102	T:98:0.96 ()	C:3:0.03 ()	G:1:0.01 ()
NC_006833	422191-423876	Wbm0325	423100	G	97	A:95:0.98 ()	G:2:0.02 ()
NC_006833	422191-423876	Wbm0325	423135	C	84	T:81:0.96 ()	C:3:0.04 ()
NC_006833	422191-423876	Wbm0325	423149	G	87	C:84:0.97 ()	G:3:0.03 ()
NC_006833	422191-423876	Wbm0325	423210	A	82	G:75:0.91 ()	A:7:0.09 ()
NC_006833	422191-423876	Wbm0325	423216	T	87	C:81:0.93 ()	T:6:0.07 ()
NC_006833	422191-423876	Wbm0325	423251	A	92	T:89:0.97 ()	A:3:0.03 ()
NC_006833	422191-423876	Wbm0325	423252	C	92	T:89:0.97 ()	C:3:0.03 ()
NC_006833	422191-423876	Wbm0325	423255	T	92	C:89:0.97 ()	T:3:0.03 ()
NC_006833	422191-423876	Wbm0325	423263	T	95	C:90:0.95 ()	T:4:0.04 ()	A:1:0.01 ()
NC_006833	422191-423876	Wbm0326	423276	T	99	C:95:0.96 ()	T:4:0.04 ()
NC_006833	422191-423876	Wbm0326	423277	T	99	C:95:0.96 ()	T:4:0.04 ()
NC_006833	422191-423876	Wbm0326	423313	T	117	A:116:0.99 ()	T:1:0.01 ()
NC_006833	422191-423876	Wbm0326	423329	A	119	G:117:0.98 ()	A:2:0.02 ()
NC_006833	422191-423876	Wbm0326	423338	G	124	A:122:0.98 ()	G:2:0.02 ()
NC_006833	422191-423876	Wbm0326	423374	T	175	C:171:0.98 ()	T:4:0.02 ()
NC_006833	422191-423876	Wbm0326	423432	C	187	T:182:0.97 ()	C:5:0.03 ()
NC_006833	422191-423876	Wbm0326	423493	G	175	C:171:0.98 ()	G:3:0.02 ()	T:1:0.01 ()
NC_006833	422191-423876	Wbm0326	423525	T	147	C:146:0.99 ()	T:1:0.01 ()
NC_006833	422191-423876	Wbm0326	423527	T	145	C:145:1.00 ()
NC_006833	422191-423876	Wbm0326	423528	C	143	A:143:1.00 ()
NC_006833	422191-423876	Wbm0326	423589	T	70	C:67:0.96 ()	T:3:0.04 ()
NC_006833	422191-423876	Wbm0326	423593	A	67	G:64:0.96 ()	A:3:0.04 ()
NC_006833	422191-423876	Wbm0326	423609	C	64	T:61:0.95 ()	C:3:0.05 ()
NC_006833	422191-423876	Wbm0326	423623	T	58	C:53:0.91 ()	T:5:0.09 ()
NC_006833	422191-423876	Wbm0326	423626	C	59	T:53:0.90 ()	C:6:0.10 ()
NC_006833	422191-423876	Wbm0326	423630	T	54	C:48:0.89 ()	T:6:0.11 ()
NC_006833	422191-423876	Wbm0326	423639	T	54	A:48:0.89 ()	T:6:0.11 ()
NC_006833	422191-423876	Wbm0326	423664	C	56	G:50:0.89 ()	C:6:0.11 ()
NC_006833	422191-423876	Wbm0326	423687	C	66	A:63:0.95 ()	C:3:0.05 ()
NC_006833	422191-423876	Wbm0326	423693	A	63	G:60:0.95 ()	A:3:0.05 ()
NC_006833	422191-423876	Wbm0326	423701	A	61	T:56:0.92 ()	A:4:0.07 ()	C:1:0.02 ()
NC_006833	422191-423876	Wbm0326	423712	G	58	A:51:0.88 ()	G:6:0.10 ()	T:1:0.02 ()
NC_006833	423976-424576	Wbm0327	423983	G	20	G:12:0.60 ()	A:8:0.40 ()
NC_006833	423976-424576	Wbm0327	424047	G	27	A:17:0.63 ()	G:10:0.37 ()
NC_006833	423976-424576	Wbm0327	424066	A	29	G:20:0.69 ()	A:9:0.31 ()
NC_006833	423976-424576	Wbm0327	424071	C	29	T:20:0.69 ()	C:9:0.31 ()
NC_006833	423976-424576	Wbm0327	424091	T	28	G:19:0.68 ()	T:9:0.32 ()
NC_006833	423976-424576	Wbm0327	424094	A	27	G:18:0.67 ()	A:9:0.33 ()
NC_006833	423976-424576	Wbm0327	424099	T	28	G:20:0.71 ()	T:8:0.29 ()
NC_006833	423976-424576	Wbm0327	424122	A	28	G:21:0.75 ()	A:7:0.25 ()
NC_006833	423976-424576	Wbm0327	424141	A	26	A:14:0.54 ()
NC_006833	423976-424576	Wbm0327	424191	T	51	C:47:0.92 ()	T:4:0.08 ()
NC_006833	423976-424576	Wbm0327	424197	A	59	C:52:0.88 ()	A:7:0.12 ()
NC_006833	423976-424576	Wbm0327	424203	G	60	A:52:0.87 ()	G:5:0.08 ()	C:3:0.05 ()
NC_006833	423976-424576	Wbm0327	424207	A	62	G:57:0.92 ()	A:5:0.08 ()
NC_006833	423976-424576	Wbm0327	424215	A	59	C:54:0.92 ()	A:5:0.08 ()
NC_006833	423976-424576	Wbm0327	424223	C	57	T:53:0.93 ()	C:4:0.07 ()
NC_006833	423976-424576	Wbm0328	424259	A	51	G:49:0.96 ()	A:2:0.04 ()
NC_006833	423976-424576	Wbm0328	424269	C	38	A:36:0.95 ()	C:2:0.05 ()
NC_006833	423976-424576	Wbm0328	424270	C	38	T:36:0.95 ()	C:2:0.05 (MM.1:C:1:0.50)
NC_006833	423976-424576	Wbm0328	424282	C	45	T:43:0.96 ()	C:2:0.04 (MM.1:C:1:0.50)
NC_006833	423976-424576	Wbm0328	424285	A	48	G:46:0.96 ()	A:2:0.04 ()
NC_006833	423976-424576	Wbm0328	424314	A	76	G:73:0.96 ()	A:2:0.03 ()	C:1:0.01 ()
NC_006833	423976-424576	Wbm0328	424334	A	86	G:84:0.98 ()	A:2:0.02 ()
NC_006833	423976-424576	Wbm0328	424389	A	67	T:64:0.96 ()	A:3:0.04 ()
NC_006833	423976-424576	Wbm0328	424441	C	26	T:21:0.81 ()	C:5:0.19 ()
NC_006833	423976-424576	Wbm0328	424447	G	20	A:15:0.75 ()	G:5:0.25 ()
NC_006833	423976-424576	Wbm0328	424500	T	34	C:30:0.88 ()	T:4:0.12 ()
NC_006833	423976-424576	Wbm0328	424509	T	34	C:31:0.91 ()	T:3:0.09 ()
NC_006833	423976-424576	Wbm0328	424510	A	34	C:31:0.91 ()	A:3:0.09 ()
NC_006833	424666-425056	Wbm0329	424776	C	38	T:31:0.82 ()	C:7:0.18 ()
NC_006833	424666-425056	Wbm0329	424781	T	38	C:32:0.84 ()	T:6:0.16 ()
NC_006833	424666-425056	Wbm0329	424873	T	34	C:31:0.91 ()	T:3:0.09 ()
NC_006833	424666-425056	Wbm0329	424881	T	33	G:30:0.91 ()	T:3:0.09 ()
NC_006833	424666-425056	Wbm0329	424882	G	33	C:30:0.91 ()	G:3:0.09 ()
NC_006833	424666-425056	Wbm0329	424910	G	25	A:20:0.80 ()	G:4:0.16 ()	C:1:0.04 ()
NC_006833	424666-425056	Wbm0329	424911	T	24	C:19:0.79 ()	T:5:0.21 ()
NC_006833	424666-425056	Wbm0329	424912	C	23	T:18:0.78 ()	C:5:0.22 ()
NC_006833	424666-425056	Wbm0329	424958	T	32	C:25:0.78 ()	T:7:0.22 ()
NC_006833	424666-425056	Wbm0329	424981	A	30	G:23:0.77 ()	A:7:0.23 ()
NC_006833	424666-425056	Wbm0329	425011	C	21	T:16:0.76 ()	C:5:0.24 ()
NC_006833	451236-451466	Wbm0359	451289	C	48	T:45:0.94 ()	C:3:0.06 ()
NC_006833	451236-451466	Wbm0359	451310	C	46	T:45:0.98 (L3.1:T:1:0.50)	C:1:0.02 (L3.1:C:1:0.50)
NC_006833	451236-451466	Wbm0359	451325	C	43	T:42:0.98 (L3.1:T:1:0.50)	C:1:0.02 (L3.1:C:1:0.50)
NC_006833	451236-451466	Wbm0359	451331	C	42	T:41:0.98 (L3.1:T:1:0.50)	C:1:0.02 (L3.1:C:1:0.50)
NC_006833	451236-451466	Wbm0359	451353	T	44	C:41:0.93 ()	T:3:0.07 ()
NC_006833	451236-451466	Wbm0359	451368	T	43	C:40:0.93 ()	T:3:0.07 ()
NC_006833	451236-451466	ig	451404	C	41	T:38:0.93 ()	C:3:0.07 ()
NC_006833	451236-451466	ig	451408	T	39	C:36:0.92 ()	T:3:0.08 ()
NC_006833	451236-451466	ig	451431	T	34	A:32:0.94 ()	T:2:0.06 ()
NC_006833	451236-451466	ig	451450	C	21	T:20:0.95 ()	C:1:0.05 ()
NC_006833	451236-451466	ig	451452	C	21	T:20:0.95 ()	C:1:0.05 ()
NC_006833	461581-461776	Wbm0363	461673	G	22	A:12:0.55 ()	G:10:0.45 ()
NC_006833	461581-461776	Wbm0363	461690	G	27	A:22:0.81 (L3.1:A:1:1.00)	G:5:0.19 ()
NC_006833	461581-461776	Wbm0363	461747	A	26	G:24:0.92 ()	A:2:0.08 ()
NC_006833	461581-461776	Wbm0363	461766	C	20	T:18:0.90 ()	C:2:0.10 ()
NC_006833	463626-463731	ig	463660	G	25	T:17:0.68 ()	G:8:0.32 ()
NC_006833	463626-463731	ig	463663	T	23	G:17:0.74 ()	T:6:0.26 ()
NC_006833	463626-463731	ig	463681	C	22	T:17:0.77 ()	C:5:0.23 ()
NC_006833	463626-463731	ig	463712	C	23	A:17:0.74 ()	C:6:0.26 ()
NC_006833	463916-464216	Wbm0365	463922	T	21	G:19:0.90 ()	T:2:0.10 ()
NC_006833	463916-464216	Wbm0365	463923	T	24	G:21:0.88 ()	T:3:0.12 ()
NC_006833	463916-464216	Wbm0365	463944	T	378	T:275:0.73 ()	G:99:0.26 ()	A:1:0.00 ()	C:1:0.00 ()
NC_006833	463916-464216	Wbm0365	463952	C	400	C:248:0.62 ()	G:22:0.06 ()	T:15:0.04 ()
NC_006833	463916-464216	Wbm0365	463981	A	500	A:383:0.77 ()	G:117:0.23 ()
NC_006833	463916-464216	Wbm0365	463986	A	515	G:512:0.99 (EE.2:G:1:1.00)	A:3:0.01 ()
NC_006833	463916-464216	Wbm0365	464163	T	486	C:401:0.83 ()	T:85:0.17 ()
NC_006833	463916-464216	Wbm0365	464201	T	333	G:331:0.99 ()	C:1:0.00 ()	T:1:0.00 ()
NC_006833	463916-464216	Wbm0365	464204	G	316	A:315:1.00 ()	G:1:0.00 ()
NC_006833	466066-466296	Wbm0367	466100	G	25	A:23:0.92 (L3.1:A:1:1.00)	G:2:0.08 ()
NC_006833	466066-466296	Wbm0367	466104	G	30	A:26:0.87 (L3.1:A:1:1.00)	G:4:0.13 ()
NC_006833	466066-466296	Wbm0367	466108	G	30	A:26:0.87 (L3.1:A:1:1.00)	G:4:0.13 ()
NC_006833	466066-466296	Wbm0367	466138	T	40	G:36:0.90 ()	T:4:0.10 ()
NC_006833	466066-466296	Wbm0367	466140	T	40	C:36:0.90 ()	T:4:0.10 ()
NC_006833	466066-466296	Wbm0367	466152	C	43	T:37:0.86 ()	C:6:0.14 ()
NC_006833	466066-466296	Wbm0367	466187	A	44	T:38:0.86 (L3.1:T:1:1.00)	A:6:0.14 ()
NC_006833	466066-466296	Wbm0367	466200	G	54	A:47:0.87 (L3.1:A:4:1.00)	G:7:0.13 ()
NC_006833	466066-466296	Wbm0367	466203	C	52	T:47:0.90 (L3.1:T:4:1.00)	C:5:0.10 ()
NC_006833	466066-466296	Wbm0367	466232	C	55	G:50:0.91 (L3.1:G:6:1.00)	C:5:0.09 ()
NC_006833	477246-478201	Wbm0374	477291	C	21	C:12:0.57 (AM.1:C:2:0.67)
NC_006833	477246-478201	Wbm0374	477292	T	21	T:12:0.57 ()
NC_006833	477246-478201	Wbm0374	477300	C	27	C:16:0.59 ()	T:11:0.41 (IM.2:T:1:1.00)
NC_006833	477246-478201	Wbm0374	477314	C	36	C:24:0.67 ()
NC_006833	477246-478201	Wbm0374	477336	G	57	G:44:0.77 ()	A:13:0.23 ()
NC_006833	477246-478201	Wbm0374	477337	A	57	G:48:0.84 (MM.1:G:1:1.00, IM.2:G:1:1.00)	A:9:0.16 ()
NC_006833	477246-478201	Wbm0374	477347	C	73	C:51:0.70 ()	A:22:0.30 ()
NC_006833	477246-478201	Wbm0374	477352	T	73	C:66:0.90 (MM.1:C:1:1.00, IM.2:C:1:1.00, L4.2:C:1:0.33, AF.3:C:2:0.40, L4.3:C:1:1.00)	T:7:0.10 (L4.2:T:2:0.67, AF.3:T:3:0.60)
NC_006833	477246-478201	Wbm0374	477358	C	80	C:52:0.65 ()	T:28:0.35 ()
NC_006833	477246-478201	Wbm0374	477365	C	77	T:70:0.91 (L4.2:T:1:0.50, L4.3:T:1:1.00)	C:7:0.09 (L4.2:C:1:0.50)
NC_006833	477246-478201	Wbm0374	477402	T	177	G:164:0.93 (IM.2:G:1:1.00, L4.2:G:1:1.00, L4.3:G:1:1.00)	A:10:0.06 ()	T:3:0.02 ()
NC_006833	477246-478201	Wbm0374	477413	G	234	G:148:0.63 ()	A:86:0.37 ()
NC_006833	477246-478201	Wbm0374	477442	A	265	T:258:0.97 (L4.2:T:1:1.00, L4.3:T:1:1.00, L3.1:T:1:1.00)	A:4:0.02 ()
NC_006833	477246-478201	Wbm0374	477460	T	295	C:287:0.97 (L4.2:C:1:1.00, L4.3:C:1:1.00, L3.1:C:1:1.00)	T:7:0.02 ()	A:1:0.00 ()
NC_006833	477246-478201	Wbm0374	477462	A	295	G:288:0.98 (L4.2:G:1:1.00, L4.3:G:1:1.00, L3.1:G:1:1.00)	A:7:0.02 ()
NC_006833	477246-478201	Wbm0374	477519	T	182	T:99:0.54 ()
NC_006833	477246-478201	Wbm0374	477520	T	187	T:104:0.56 ()
NC_006833	477246-478201	Wbm0374	477521	T	192	T:109:0.57 ()
NC_006833	477246-478201	Wbm0374	477522	T	202	T:119:0.59 ()
NC_006833	477246-478201	Wbm0374	477523	A	212	A:128:0.60 ()
NC_006833	477246-478201	Wbm0374	477524	G	217	C:130:0.60 ()	G:4:0.02 ()
NC_006833	477246-478201	Wbm0374	477566	A	446	G:442:0.99 (L3.1:G:2:1.00)	A:4:0.01 ()
NC_006833	477246-478201	Wbm0374	477567	C	451	T:446:0.99 (L3.1:T:2:1.00)	C:5:0.01 ()
NC_006833	477246-478201	Wbm0374	477607	T	653	C:649:0.99 (L3.1:C:1:1.00)	T:3:0.00 ()	A:1:0.00 ()
NC_006833	477246-478201	Wbm0374	477612	A	686	C:682:0.99 (L3.1:C:1:1.00)	A:3:0.00 ()	T:1:0.00 ()
NC_006833	477246-478201	Wbm0374	477633	G	613	A:611:1.00 (L3.1:A:1:1.00)	G:2:0.00 ()
NC_006833	477246-478201	Wbm0374	477659	G	631	A:490:0.78 (L3.1:A:1:1.00)	G:141:0.22 ()
NC_006833	477246-478201	Wbm0374	477698	T	419	C:419:1.00 ()
NC_006833	477246-478201	Wbm0374	477700	T	411	C:411:1.00 ()
NC_006833	477246-478201	Wbm0374	477713	C	361	T:335:0.93 ()	G:26:0.07 ()
NC_006833	477246-478201	Wbm0374	477739	G	284	A:282:0.99 ()	G:2:0.01 ()
NC_006833	477246-478201	Wbm0374	477772	T	95	C:89:0.94 ()	T:5:0.05 ()	A:1:0.01 ()
NC_006833	477246-478201	Wbm0374	477778	C	222	A:215:0.97 (L3.1:A:1:1.00)	C:4:0.02 ()	G:2:0.01 ()	T:1:0.00 ()
NC_006833	477246-478201	Wbm0374	477780	A	222	C:216:0.97 (L3.1:C:1:1.00)	A:4:0.02 ()	T:1:0.00 ()
NC_006833	477246-478201	Wbm0374	477788	C	257	C:146:0.57 ()	T:111:0.43 ()
NC_006833	477246-478201	Wbm0374	477811	A	269	G:267:0.99 ()	A:2:0.01 ()
NC_006833	477246-478201	Wbm0374	477817	T	278	C:155:0.56 ()	T:123:0.44 ()
NC_006833	477246-478201	Wbm0374	477820	G	280	A:277:0.99 (L3.1:A:1:1.00)	G:3:0.01 ()
NC_006833	477246-478201	Wbm0374	477834	T	263	C:260:0.99 (L3.1:C:1:1.00)	T:3:0.01 ()
NC_006833	477246-478201	Wbm0374	477836	C	262	T:259:0.99 (L3.1:T:1:1.00)	C:3:0.01 ()
NC_006833	477246-478201	Wbm0374	477841	C	279	T:277:0.99 (EE.1:T:1:1.00, L3.1:T:2:1.00)	C:2:0.01 ()
NC_006833	477246-478201	Wbm0374	477860	G	278	G:184:0.66 (L3.1:G:1:0.50)	A:94:0.34 (L3.1:A:1:0.50)
NC_006833	477246-478201	Wbm0374	477872	C	280	C:190:0.68 ()	T:90:0.32 (L3.1:T:2:1.00)
NC_006833	477246-478201	Wbm0374	477875	G	258	A:256:0.99 (EE.1:A:1:1.00, L3.1:A:2:1.00)	G:2:0.01 ()
NC_006833	477246-478201	Wbm0374	477879	A	257	G:255:0.99 (EE.1:G:1:1.00, L3.1:G:2:1.00)	A:2:0.01 ()
NC_006833	477246-478201	Wbm0374	477929	T	307	C:306:1.00 (L3.1:C:1:1.00)	T:1:0.00 ()
NC_006833	477246-478201	Wbm0374	477935	C	314	T:310:0.99 (L3.1:T:1:1.00)	C:2:0.01 ()	G:2:0.01 ()
NC_006833	477246-478201	Wbm0374	477973	T	374	G:373:1.00 ()	T:1:0.00 ()
NC_006833	477246-478201	Wbm0374	477995	C	386	T:385:1.00 ()	C:1:0.00 ()
NC_006833	477246-478201	Wbm0374	478010	T	399	C:398:1.00 ()	T:1:0.00 ()
NC_006833	477246-478201	Wbm0374	478022	A	406	G:405:1.00 ()	A:1:0.00 ()
NC_006833	477246-478201	Wbm0374	478028	T	407	G:406:1.00 ()	T:1:0.00 ()
NC_006833	477246-478201	Wbm0374	478090	A	223	G:223:1.00 (L3.1:G:4:1.00)
NC_006833	477246-478201	ig	478112	C	173	T:172:0.99 ()	C:1:0.01 ()
NC_006833	477246-478201	ig	478144	C	103	T:101:0.98 ()	C:2:0.02 ()
NC_006833	477246-478201	ig	478147	T	94	C:72:0.77 ()	T:22:0.23 ()
NC_006833	477246-478201	ig	478186	A	45	G:39:0.87 ()	A:6:0.13 ()
NC_006833	478736-478881	Wbm0375	478786	C	33	T:26:0.79 (AF.1:T:1:1.00, L4.1:T:2:1.00, L4.2:T:2:1.00, AF.3:T:6:1.00, L3.1:T:5:1.00)	C:7:0.21 ()
NC_006833	499101-499276	Wbm0393	499198	C	28	A:27:0.96 ()	C:1:0.04 ()
NC_006833	499101-499276	Wbm0393	499216	A	25	G:24:0.96 ()	A:1:0.04 ()
NC_006833	499101-499276	Wbm0393	499219	C	24	T:23:0.96 ()	C:1:0.04 ()
NC_006833	499101-499276	Wbm0393	499232	G	22	A:21:0.95 (AM.1:A:1:1.00)	G:1:0.05 ()
NC_006833	499101-499276	Wbm0393	499257	G	25	T:22:0.88 (AM.1:T:2:1.00)	G:3:0.12 ()
NC_006833	510426-510541	ig	510510	A	21	G:19:0.90 ()	A:2:0.10 ()
NC_006833	510426-510541	ig	510518	G	23	G:16:0.70 ()	A:7:0.30 ()
NC_006833	510556-510781	ig	510623	C	27	C:20:0.74 ()	A:7:0.26 ()
NC_006833	510556-510781	ig	510640	C	27	T:25:0.93 ()	C:2:0.07 ()
NC_006833	510556-510781	ig	510763	G	33	A:23:0.70 (AF.3:A:3:1.00, L3.1:A:1:1.00)	G:10:0.30 ()
NC_006833	514046-514186	Wbm0400	514173	A	20	C:11:0.55 ()	A:9:0.45 ()
NC_006833	514046-514186	Wbm0400	514180	A	20	T:11:0.55 ()	A:9:0.45 ()
NC_006833	517851-518361	ig	517875	C	72	C:45:0.62 ()	G:27:0.38 ()
NC_006833	517851-518361	ig	517956	C	162	T:158:0.98 ()	C:4:0.02 ()
NC_006833	517851-518361	ig	518030	C	183	C:113:0.62 ()	G:70:0.38 ()
NC_006833	517851-518361	ig	518223	G	112	A:105:0.94 (AF.3:A:1:1.00)	G:4:0.04 ()	C:3:0.03 ()
NC_006833	517851-518361	ig	518265	A	109	A:82:0.75 ()	C:24:0.22 ()	G:3:0.03 ()
NC_006833	517851-518361	ig	518266	G	107	C:103:0.96 (AF.3:C:1:1.00)	G:3:0.03 ()
NC_006833	559941-560421	Wbm0429	560039	A	1025	G:1019:0.99 (AF.1:G:2:1.00, MM.1:G:1:1.00, EE.1:G:1:1.00, EE.2:G:2:1.00, AF.2:G:1:1.00)	A:5:0.00 ()	C:1:0.00 (AF.3:C:1:1.00)
NC_006833	559941-560421	Wbm0429	560181	A	1279	A:752:0.59 (EE.1:A:1:0.50, L3.1:A:2:0.67)	T:526:0.41 (EE.1:T:1:0.50, L3.1:T:1:0.33)	G:1:0.00 ()
NC_006833	559941-560421	Wbm0429	560200	C	1168	T:1159:0.99 (EE.1:T:1:0.50, L4.3:T:2:1.00, L3.1:T:1:1.00)	C:6:0.01 (EE.1:C:1:0.50)	G:2:0.00 ()	A:1:0.00 ()
NC_006833	559941-560421	Wbm0429	560214	G	1088	T:1083:1.00 (EE.1:T:2:0.40, L3.1:T:1:1.00)	G:4:0.00 (EE.1:G:3:0.60)	C:1:0.00 ()
NC_006833	559941-560421	Wbm0429	560217	A	1113	A:837:0.75 ()	G:276:0.25 ()
NC_006833	559941-560421	Wbm0429	560229	C	1010	T:1006:1.00 (MM.1:T:1:1.00, EE.1:T:2:0.50, AF.2:T:1:1.00)	C:4:0.00 (EE.1:C:2:0.50)
NC_006833	559941-560421	Wbm0429	560270	A	735	C:625:0.85 (EE.1:C:1:0.50)	A:10:0.01 (EE.1:A:1:0.50)
NC_006833	559941-560421	Wbm0429	560276	C	728	G:723:0.99 (EE.1:G:1:1.00)	C:5:0.01 ()
NC_006833	559941-560421	ig	560333	A	561	G:556:0.99 (EE.1:G:1:1.00, L3.1:G:1:1.00)	A:4:0.01 ()	T:1:0.00 ()
NC_006833	559941-560421	ig	560366	T	355	G:351:0.99 (AF.3:G:1:1.00, L3.1:G:1:1.00)	T:4:0.01 ()
NC_006833	559941-560421	ig	560377	A	249	A:145:0.58 ()	G:104:0.42 ()
NC_006833	559941-560421	ig	560396	T	187	C:104:0.56 (AF.3:C:1:1.00)	T:83:0.44 ()
NC_006833	559941-560421	Wbm0430	560412	G	139	A:134:0.96 ()	G:5:0.04 ()
NC_006833	612721-613226	Wbm0469	612767	C	65	T:55:0.85 (AF.1:T:2:1.00, EE.2:T:3:0.60, AF.2:T:1:1.00, AF.3:T:1:1.00)	C:10:0.15 (EE.2:C:2:0.40)
NC_006833	612721-613226	Wbm0469	612788	C	92	T:82:0.89 (AM.1:T:2:1.00, AF.1:T:2:1.00, EE.2:T:2:0.50, AF.2:T:1:1.00, AF.3:T:1:1.00)	C:10:0.11 (EE.2:C:2:0.50)
NC_006833	612721-613226	Wbm0469	612792	C	95	A:85:0.89 (AM.1:A:2:1.00, AF.1:A:2:1.00, EE.2:A:2:0.67, AF.2:A:1:1.00, AF.3:A:1:1.00)	C:10:0.11 (EE.2:C:1:0.33)
NC_006833	612721-613226	Wbm0469	612826	C	116	T:105:0.91 (AM.1:T:2:1.00, AF.1:T:1:1.00, EE.2:T:1:1.00)	C:11:0.09 ()
NC_006833	612721-613226	Wbm0469	612827	T	113	C:105:0.93 (AM.1:C:2:1.00, AF.1:C:1:1.00, EE.2:C:1:1.00)	T:8:0.07 ()
NC_006833	612721-613226	Wbm0469	612846	A	125	C:116:0.93 (AM.1:C:3:1.00, EE.2:C:2:0.67)	A:9:0.07 (EE.2:A:1:0.33)
NC_006833	612721-613226	Wbm0469	612871	A	141	G:130:0.92 (AM.1:G:1:1.00, EE.2:G:1:0.50)	A:11:0.08 (EE.2:A:1:0.50)
NC_006833	612721-613226	Wbm0469	612872	G	143	T:130:0.91 (AM.1:T:1:1.00, EE.2:T:1:0.50)	G:13:0.09 (EE.2:G:1:0.50)
NC_006833	612721-613226	Wbm0469	612885	C	169	T:165:0.98 (AM.1:T:1:1.00, EE.1:T:3:1.00, EE.2:T:1:1.00)	C:4:0.02 ()
NC_006833	612721-613226	Wbm0469	612888	C	165	T:139:0.84 ()	C:26:0.16 ()
NC_006833	612721-613226	Wbm0469	612890	G	166	A:139:0.84 ()	G:27:0.16 ()
NC_006833	612721-613226	Wbm0469	612925	G	156	A:130:0.83 (AF.1:A:1:0.50)	G:26:0.17 (AF.1:G:1:0.50)
NC_006833	612721-613226	Wbm0469	612926	C	158	T:132:0.84 (AF.1:T:1:0.50)	C:25:0.16 (AF.1:C:1:0.50)	A:1:0.01 ()
NC_006833	612721-613226	Wbm0469	612934	T	168	C:142:0.85 (AF.1:C:1:0.50, EE.2:C:2:0.25)	T:26:0.15 (AF.1:T:1:0.50, EE.2:T:6:0.75)
NC_006833	612721-613226	Wbm0469	612940	T	181	C:177:0.98 (AM.1:C:2:1.00, AF.1:C:2:1.00, MM.1:C:1:1.00, EE.1:C:4:1.00, EE.2:C:9:1.00, AF.2:C:1:1.00, AF.3:C:3:1.00, L3.1:C:2:1.00)	T:4:0.02 ()
NC_006833	612721-613226	Wbm0469	612998	G	242	T:239:0.99 (AM.1:T:1:1.00, AF.1:T:1:1.00, EE.2:T:1:1.00, AF.3:T:1:1.00)	G:3:0.01 ()
NC_006833	612721-613226	Wbm0469	613053	T	134	C:115:0.86 (AM.1:C:1:1.00, EE.2:C:1:1.00)	T:19:0.14 ()
NC_006833	612721-613226	Wbm0469	613065	C	100	T:95:0.95 (EE.2:T:1:1.00)	C:5:0.05 ()
NC_006833	612721-613226	Wbm0469	613074	C	67	T:61:0.91 ()	C:6:0.09 ()
NC_006833	612721-613226	Wbm0469	613075	C	59	C:30:0.51 ()	T:29:0.49 ()
NC_006833	612721-613226	Wbm0469	613076	T	58	C:51:0.88 ()	T:7:0.12 ()
NC_006833	612721-613226	Wbm0469	613093	G	60	G:33:0.55 ()	A:27:0.45 ()
NC_006833	612721-613226	Wbm0469	613097	T	60	C:51:0.85 ()	T:9:0.15 ()
NC_006833	612721-613226	Wbm0469	613119	T	31	A:22:0.71 ()	T:9:0.29 ()
NC_006833	612721-613226	ig	613145	T	23	A:19:0.83 ()	T:4:0.17 ()
NC_006833	612721-613226	ig	613150	A	23	G:20:0.87 ()	A:3:0.13 ()
NC_006833	612721-613226	ig	613165	T	26	C:23:0.88 (EE.1:C:1:1.00)	T:3:0.12 ()
NC_006833	612721-613226	ig	613204	G	20	A:13:0.65 ()	G:7:0.35 ()
NC_006833	617651-617786	ig	617668	G	23	A:21:0.91 ()	G:2:0.09 ()
NC_006833	617651-617786	ig	617701	A	36	G:33:0.92 ()	A:3:0.08 ()
NC_006833	617651-617786	ig	617732	G	34	A:31:0.91 ()	G:3:0.09 ()
NC_006833	617651-617786	ig	617745	G	30	C:26:0.87 ()	G:3:0.10 ()	T:1:0.03 ()
NC_006833	617931-618096	ig	617939	C	20	T:14:0.70 ()	C:6:0.30 ()
NC_006833	617931-618096	ig	617964	A	42	G:40:0.95 (L3.1:G:1:1.00)	A:2:0.05 ()
NC_006833	617931-618096	ig	617966	G	44	G:32:0.73 ()	A:12:0.27 (L3.1:A:1:1.00)
NC_006833	617931-618096	ig	617995	A	55	G:53:0.96 ()	A:2:0.04 ()
NC_006833	617931-618096	ig	618023	G	60	A:46:0.77 ()	G:14:0.23 ()
NC_006833	617931-618096	ig	618035	C	49	T:46:0.94 ()	C:3:0.06 ()
NC_006833	617931-618096	ig	618071	A	23	C:20:0.87 ()	A:3:0.13 ()
NC_006833	618111-618226	ig	618134	A	26	C:21:0.81 ()	A:5:0.19 ()
NC_006833	618111-618226	ig	618170	C	34	C:20:0.59 ()	T:14:0.41 ()
NC_006833	618111-618226	ig	618183	G	35	T:28:0.80 (EE.2:T:1:1.00)	G:7:0.20 ()
NC_006833	618111-618226	ig	618214	G	23	A:18:0.78 (EE.2:A:1:1.00)	G:5:0.22 ()
NC_006833	621861-621966	ig	621870	T	21	C:17:0.81 (AM.1:C:1:0.50, MM.1:C:1:1.00, EE.1:C:6:1.00, IM.2:C:2:1.00, EE.2:C:7:1.00, AF.2:C:1:1.00, AF.3:C:1:1.00, L4.3:C:1:1.00, L3.1:C:2:1.00)	T:4:0.19 (AM.1:T:1:0.50)
NC_006833	621861-621966	ig	621891	A	20	T:17:0.85 (AM.1:T:3:0.75, MM.1:T:2:1.00, IM.1:T:1:1.00, EE.1:T:7:1.00, IM.2:T:2:1.00, EE.2:T:8:1.00, AF.2:T:4:1.00, AF.3:T:3:0.75, L4.3:T:1:1.00, L3.1:T:5:1.00)	A:3:0.15 (AM.1:A:1:0.25, AF.3:A:1:0.25)
NC_006833	647361-647546	Wbm0496	647371	T	29	C:27:0.93 (AM.1:C:1:0.50, EE.2:C:1:1.00, AF.3:C:2:1.00)	T:2:0.07 (AM.1:T:1:0.50)
NC_006833	647361-647546	Wbm0496	647386	G	39	A:37:0.95 (AM.1:A:1:0.50, EE.2:A:1:1.00, AF.3:A:2:1.00)	G:1:0.03 (AM.1:G:1:0.50)
NC_006833	647361-647546	Wbm0496	647406	T	62	C:61:0.98 (AM.1:C:1:1.00, EE.2:C:1:1.00, AF.3:C:2:1.00)	T:1:0.02 ()
NC_006833	647361-647546	Wbm0496	647437	C	69	T:68:0.99 ()	C:1:0.01 ()
NC_006833	647361-647546	Wbm0496	647479	T	55	C:52:0.95 ()	T:3:0.05 ()
NC_006833	647361-647546	Wbm0496	647508	G	51	A:48:0.94 ()	G:3:0.06 ()
NC_006833	647361-647546	Wbm0496	647512	G	48	A:45:0.94 ()	G:3:0.06 ()
NC_006833	647361-647546	Wbm0496	647515	C	51	G:47:0.92 ()	C:3:0.06 ()	T:1:0.02 ()
NC_006833	647361-647546	Wbm0496	647526	A	57	G:51:0.89 ()	A:5:0.09 ()	T:1:0.02 ()
NC_006833	654281-654506	Wbm0502	654347	A	522	T:519:0.99 (AF.1:T:1:1.00, MM.1:T:2:1.00, EE.1:T:6:1.00, EE.2:T:4:1.00, AF.3:T:1:1.00, L4.3:T:1:1.00)	A:2:0.00 ()	C:1:0.00 ()
NC_006833	654281-654506	Wbm0502	654422	A	618	A:482:0.78 ()	G:134:0.22 ()	T:2:0.00 ()
NC_006833	654281-654506	Wbm0502	654449	T	501	C:496:0.99 (AF.1:C:1:1.00, EE.2:C:2:1.00, AF.3:C:1:1.00)	T:5:0.01 ()
NC_006833	654281-654506	Wbm0502	654456	G	431	G:276:0.64 ()	A:155:0.36 ()
NC_006833	654281-654506	Wbm0502	654494	G	246	A:240:0.98 (AF.3:A:1:0.25)	G:6:0.02 (AF.3:G:3:0.75)
NC_006833	656831-657076	ig	656998	C	91	T:85:0.93 (L3.1:T:1:1.00)	C:5:0.05 ()
NC_006833	656831-657076	ig	657000	G	89	A:84:0.94 ()	G:4:0.04 ()
NC_006833	656831-657076	ig	657035	A	68	G:65:0.96 ()	A:3:0.04 ()
NC_006833	656831-657076	ig	657046	T	57	C:54:0.95 ()	T:3:0.05 ()
NC_006833	672311-672516	ig	672317	G	33	A:30:0.91 (L3.1:A:1:1.00)	G:3:0.09 ()
NC_006833	672311-672516	ig	672343	C	44	G:25:0.57 ()	C:19:0.43 ()
NC_006833	672311-672516	ig	672370	T	45	A:25:0.56 ()	T:15:0.33 ()	C:5:0.11 ()
NC_006833	672311-672516	ig	672406	C	46	G:38:0.83 ()	C:8:0.17 ()
NC_006833	672311-672516	ig	672438	A	23	T:16:0.70 ()	A:7:0.30 ()
NC_006833	672311-672516	ig	672447	C	25	T:21:0.84 (AF.3:T:2:0.50)	C:3:0.12 (AF.3:C:2:0.50)	A:1:0.04 ()
NC_006833	672311-672516	ig	672457	G	30	A:22:0.73 (AF.3:A:2:0.67)	G:8:0.27 (AF.3:G:1:0.33)
NC_006833	672311-672516	Wbm0513	672479	A	28	A:22:0.79 ()	G:6:0.21 ()
NC_006833	672311-672516	Wbm0513	672481	G	27	T:24:0.89 (AF.3:T:1:0.50)	G:3:0.11 (AF.3:G:1:0.50)
NC_006833	672311-672516	Wbm0513	672484	C	27	C:20:0.74 ()	A:7:0.26 (AF.3:A:1:1.00)
NC_006833	672311-672516	Wbm0513	672486	A	24	G:21:0.88 (AF.3:G:1:1.00)	A:3:0.12 ()
NC_006833	672311-672516	Wbm0513	672488	C	24	T:21:0.88 (AF.3:T:1:1.00)	C:3:0.12 ()
NC_006833	672311-672516	Wbm0513	672494	A	25	A:18:0.72 ()	G:7:0.28 ()
NC_006833	672311-672516	Wbm0513	672495	C	25	T:22:0.88 ()	C:3:0.12 ()
NC_006833	683516-683961	Wbm0527	683545	G	20	A:13:0.65 ()	G:7:0.35 ()
NC_006833	683516-683961	Wbm0527	683553	C	22	T:15:0.68 ()	C:7:0.32 ()
NC_006833	683516-683961	Wbm0527	683583	A	36	G:28:0.78 (L4.3:G:1:1.00)	A:8:0.22 ()
NC_006833	683516-683961	Wbm0527	683590	G	34	G:18:0.53 ()	A:16:0.47 ()
NC_006833	683516-683961	Wbm0527	683607	C	36	T:28:0.78 (L4.3:T:1:1.00)	C:8:0.22 ()
NC_006833	683516-683961	Wbm0527	683608	G	36	G:26:0.72 ()	A:7:0.19 ()	T:2:0.06 ()	C:1:0.03 ()
NC_006833	683516-683961	Wbm0527	683635	C	35	T:24:0.69 (L3.1:T:1:1.00)	C:8:0.23 ()	A:3:0.09 ()
NC_006833	683516-683961	Wbm0527	683648	T	44	A:33:0.75 (L3.1:A:1:0.50)	T:11:0.25 (L3.1:T:1:0.50)
NC_006833	683516-683961	Wbm0527	683661	G	64	C:34:0.53 (L3.1:C:1:0.50)	G:30:0.47 (L3.1:G:1:0.50)
NC_006833	683516-683961	Wbm0527	683668	T	68	T:50:0.74 ()	A:18:0.26 ()
NC_006833	683516-683961	Wbm0527	683671	C	69	C:51:0.74 ()
NC_006833	683516-683961	Wbm0527	683683	T	69	G:40:0.58 ()	T:29:0.42 ()
NC_006833	683516-683961	Wbm0527	683686	G	71	C:41:0.58 ()	G:30:0.42 ()
NC_006833	683516-683961	Wbm0527	683693	C	76	T:62:0.82 (L3.1:T:2:0.40)	C:14:0.18 (L3.1:C:3:0.60)
NC_006833	683516-683961	Wbm0527	683704	C	116	T:101:0.87 (L4.3:T:1:0.50, L3.1:T:2:0.50)	C:15:0.13 (L4.3:C:1:0.50, L3.1:C:2:0.50)
NC_006833	683516-683961	Wbm0527	683765	T	77	C:65:0.84 (L4.3:C:1:1.00)	T:11:0.14 ()
NC_006833	683516-683961	Wbm0527	683770	C	74	T:61:0.82 ()	C:13:0.18 ()
NC_006833	683516-683961	Wbm0527	683789	C	74	T:61:0.82 ()	C:13:0.18 ()
NC_006833	683516-683961	Wbm0527	683805	C	46	T:34:0.74 ()	C:12:0.26 ()
NC_006833	683516-683961	Wbm0527	683828	C	51	T:43:0.84 ()	C:8:0.16 ()
NC_006833	683516-683961	Wbm0527	683847	C	53	T:35:0.66 ()	C:18:0.34 ()
NC_006833	683516-683961	Wbm0527	683856	A	48	G:39:0.81 ()	A:9:0.19 ()
NC_006833	683516-683961	Wbm0527	683882	C	45	T:37:0.82 ()	C:8:0.18 ()
NC_006833	683516-683961	Wbm0527	683894	C	37	T:32:0.86 ()	C:5:0.14 ()
NC_006833	683516-683961	Wbm0527	683897	C	39	T:33:0.85 ()	C:6:0.15 ()
NC_006833	683516-683961	Wbm0527	683903	C	38	T:32:0.84 ()	C:6:0.16 ()
NC_006833	683516-683961	Wbm0527	683915	C	34	T:22:0.65 ()	C:12:0.35 ()
NC_006833	683516-683961	Wbm0527	683930	C	26	A:20:0.77 ()	C:6:0.23 ()
NC_006833	683516-683961	Wbm0527	683936	C	23	T:16:0.70 ()	C:7:0.30 ()
NC_006833	683516-683961	Wbm0527	683937	A	23	G:16:0.70 ()	A:7:0.30 ()
NC_006833	683516-683961	Wbm0527	683938	G	23	A:16:0.70 ()	G:7:0.30 ()
NC_006833	712681-712931	ig	712706	C	44	T:34:0.77 ()	C:10:0.23 ()
NC_006833	712681-712931	ig	712709	G	43	G:24:0.56 ()
NC_006833	712681-712931	ig	712710	C	42	C:23:0.55 ()
NC_006833	712681-712931	ig	712723	T	37	C:29:0.78 ()	T:8:0.22 ()
NC_006833	712681-712931	ig	712729	T	42	C:34:0.81 ()	T:8:0.19 ()
NC_006833	712681-712931	ig	712739	C	47	T:43:0.91 ()	C:4:0.09 ()
NC_006833	712681-712931	ig	712775	T	77	C:72:0.94 ()	T:5:0.06 ()
NC_006833	712681-712931	ig	712842	G	69	A:62:0.90 (AF.2:A:2:1.00, L4.2:A:1:1.00, L3.1:A:3:0.75)	G:7:0.10 ()
NC_006833	712681-712931	ig	712848	C	63	T:57:0.90 (EE.1:T:1:1.00, AF.2:T:2:1.00, L4.2:T:1:1.00, L3.1:T:3:1.00)	C:6:0.10 ()
NC_006833	712681-712931	ig	712860	C	47	T:43:0.91 (EE.1:T:1:1.00, AF.2:T:1:1.00, L4.2:T:1:1.00, L3.1:T:1:1.00)	C:4:0.09 ()
NC_006833	712681-712931	ig	712902	T	46	C:40:0.87 (L4.2:C:1:1.00)	T:6:0.13 ()
NC_006833	736461-736871	Wbm0560	736485	A	81	G:75:0.93 ()	A:6:0.07 ()
NC_006833	736461-736871	Wbm0560	736713	C	134	C:93:0.69 ()	A:39:0.29 ()	G:1:0.01 ()	T:1:0.01 ()
NC_006833	738161-738291	Wbm0561	738240	C	21	T:15:0.71 ()	C:6:0.29 ()
NC_006833	745866-746041	ig	745879	C	20	T:18:0.90 ()	C:2:0.10 ()
NC_006833	745866-746041	ig	745895	C	21	A:18:0.86 ()	C:3:0.14 ()
NC_006833	745866-746041	ig	745916	C	20	G:16:0.80 ()	C:4:0.20 ()
NC_006833	745866-746041	ig	745941	A	22	G:18:0.82 ()	A:4:0.18 ()
NC_006833	745866-746041	ig	745951	G	25	A:21:0.84 ()	G:4:0.16 ()
NC_006833	745866-746041	ig	745958	T	23	A:20:0.87 ()	T:3:0.13 ()
NC_006833	745866-746041	ig	745992	C	29	T:25:0.86 ()	C:4:0.14 ()
NC_006833	745866-746041	ig	746032	T	20	A:19:0.95 ()	T:1:0.05 ()
NC_006833	761981-762321	Wbm0584	762066	T	66	C:61:0.92 ()	T:5:0.08 ()
NC_006833	761981-762321	Wbm0585	762210	A	39	T:35:0.90 ()	A:4:0.10 ()
NC_006833	761981-762321	Wbm0585	762237	T	33	C:26:0.79 ()	T:7:0.21 ()
NC_006833	761981-762321	Wbm0585	762238	C	33	T:26:0.79 ()	C:7:0.21 ()
NC_006833	761981-762321	Wbm0585	762250	T	30	A:23:0.77 ()	T:7:0.23 ()
NC_006833	761981-762321	Wbm0585	762255	C	31	T:24:0.77 ()	C:7:0.23 ()
NC_006833	761981-762321	Wbm0585	762301	C	21	T:12:0.57 ()	C:9:0.43 ()
NC_006833	788291-788696	Wbm0602	788385	G	250	T:245:0.98 (AF.1:T:2:1.00, MM.1:T:2:1.00, EE.1:T:2:1.00, EE.2:T:4:0.80, AF.3:T:5:0.83, L3.1:T:2:1.00)	G:5:0.02 (EE.2:G:1:0.20, AF.3:G:1:0.17)
NC_006833	788291-788696	Wbm0602	788387	A	250	G:245:0.98 (AF.1:G:2:1.00, MM.1:G:2:1.00, EE.1:G:2:1.00, EE.2:G:4:0.80, AF.3:G:5:0.83, L3.1:G:2:1.00)	A:5:0.02 (EE.2:A:1:0.20, AF.3:A:1:0.17)
NC_006833	788291-788696	Wbm0602	788396	T	253	C:248:0.98 (AF.1:C:2:1.00, MM.1:C:2:1.00, EE.1:C:2:1.00, EE.2:C:4:0.80, AF.3:C:5:0.83, L3.1:C:4:1.00)	T:5:0.02 (EE.2:T:1:0.20, AF.3:T:1:0.17)
NC_006833	788291-788696	Wbm0602	788422	C	205	T:193:0.94 (AF.1:T:2:0.40, MM.1:T:2:0.67, EE.1:T:1:0.33, EE.2:T:2:0.67, AF.3:T:4:0.24, L3.1:T:4:0.67)	C:12:0.06 (AF.1:C:3:0.60, MM.1:C:1:0.33, EE.1:C:2:0.67, EE.2:C:1:0.33, AF.3:C:13:0.76, L3.1:C:2:0.33)
NC_006833	788291-788696	Wbm0602	788430	G	209	A:140:0.67 (L3.1:A:2:0.33)	G:69:0.33 (L3.1:G:4:0.67)
NC_006833	788291-788696	Wbm0602	788499	C	467	C:340:0.73 (AF.1:C:3:0.50)	T:126:0.27 (AF.1:T:3:0.50)	A:1:0.00 ()
NC_006833	788291-788696	Wbm0602	788500	C	470	C:342:0.73 (AF.1:C:4:0.57)	T:128:0.27 (AF.1:T:3:0.43)
NC_006833	788291-788696	Wbm0602	788529	C	508	T:273:0.54 (AF.1:T:4:0.36, AF.2:T:2:0.25, AF.3:T:17:0.36, L4.3:T:1:1.00, L3.1:T:7:0.88)	C:235:0.46 (AF.1:C:7:0.64, AF.2:C:6:0.75, AF.3:C:30:0.64, L3.1:C:1:0.12)
NC_006833	788291-788696	Wbm0602	788596	G	620	C:358:0.58 (AF.1:C:10:0.67, L4.1:C:2:0.67, MM.1:C:3:0.50, EE.1:C:1:0.33, EE.2:C:2:0.40, AF.2:C:12:0.67, L4.2:C:1:1.00, AF.3:C:31:0.54, L4.3:C:3:1.00, L3.1:C:6:1.00)	G:262:0.42 (AF.1:G:5:0.33, L4.1:G:1:0.33, MM.1:G:3:0.50, EE.1:G:2:0.67, EE.2:G:3:0.60, AF.2:G:6:0.33, AF.3:G:26:0.46)
NC_006833	788291-788696	Wbm0602	788637	T	491	T:358:0.73 (MM.1:T:14:0.78, AF.2:T:43:0.69, AF.3:T:99:0.68)	A:133:0.27 (MM.1:A:4:0.22, AF.2:A:19:0.31, AF.3:A:46:0.32)
NC_006833	788291-788696	Wbm0602	788657	T	395	C:386:0.98 (AF.1:C:42:1.00, L4.1:C:2:1.00, MM.1:C:17:1.00, EE.1:C:5:1.00, IM.2:C:3:1.00, EE.2:C:11:0.69, AF.2:C:57:1.00, L4.2:C:2:1.00, AF.3:C:137:1.00, L4.3:C:5:0.83, L3.1:C:9:1.00)	T:8:0.02 (EE.2:T:5:0.31, L4.3:T:1:0.17)	A:1:0.00 ()
NC_006833	788291-788696	Wbm0602	788663	A	372	T:365:0.98 (AF.1:T:41:1.00, L4.1:T:2:1.00, MM.1:T:17:1.00, EE.1:T:5:1.00, IM.2:T:3:1.00, EE.2:T:11:0.69, AF.2:T:56:1.00, L4.2:T:2:1.00, AF.3:T:131:1.00, L4.3:T:5:0.83, L3.1:T:7:1.00)	A:6:0.02 (EE.2:A:5:0.31, L4.3:A:1:0.17)
NC_006833	788291-788696	Wbm0602	788686	C	231	G:225:0.97 ()	C:5:0.02 ()	A:1:0.00 ()
NC_006833	823311-823716	Wbm0630	823327	A	20	A:13:0.65 (AM.1:A:2:0.67)	G:7:0.35 (AM.1:G:1:0.33, EE.1:G:1:1.00, AF.2:G:2:1.00, AF.3:G:1:1.00, L3.1:G:1:1.00)
NC_006833	823311-823716	Wbm0630	823354	C	23	C:13:0.57 (AM.1:C:5:0.62)	T:10:0.43 (AM.1:T:3:0.38, EE.1:T:1:1.00, AF.2:T:2:1.00, AF.3:T:1:1.00, L3.1:T:1:1.00)
NC_006833	823311-823716	Wbm0630	823365	C	20	C:10:0.50 (AM.1:C:5:0.62, AF.1:C:1:0.33, EE.2:C:1:0.50)	G:10:0.50 (AM.1:G:3:0.38, AF.1:G:2:0.67, MM.1:G:1:1.00, EE.2:G:1:0.50, AF.2:G:1:1.00, AF.3:G:3:1.00, L3.1:G:3:1.00)
NC_006833	823311-823716	Wbm0630	823370	C	20	C:10:0.50 (AM.1:C:5:0.71, AF.1:C:1:0.33, EE.2:C:1:0.50)	T:10:0.50 (AM.1:T:2:0.29, AF.1:T:2:0.67, MM.1:T:1:1.00, IM.2:T:1:1.00, EE.2:T:1:0.50, AF.2:T:2:1.00, AF.3:T:2:1.00, L4.3:T:1:1.00, L3.1:T:3:1.00)
NC_006833	823311-823716	Wbm0630	823446	T	21	T:16:0.76 ()	G:3:0.14 ()
NC_006833	823311-823716	Wbm0630	823530	T	200	C:190:0.95 ()	T:10:0.05 ()
NC_006833	848426-848586	Wbm0647	848442	C	22	A:12:0.55 ()	C:10:0.45 ()
NC_006833	848426-848586	Wbm0647	848487	A	31	G:25:0.81 ()	A:6:0.19 ()
NC_006833	848426-848586	Wbm0647	848536	C	28	T:22:0.79 (MM.1:T:1:1.00, EE.2:T:1:1.00, AF.3:T:1:1.00)	C:6:0.21 ()
NC_006833	848426-848586	Wbm0647	848538	C	28	T:22:0.79 (MM.1:T:1:1.00, EE.2:T:1:1.00, AF.3:T:1:1.00)	C:6:0.21 ()
NC_006833	848426-848586	Wbm0647	848558	A	27	G:22:0.81 (EE.2:G:1:1.00)	A:5:0.19 ()
NC_006833	848426-848586	Wbm0647	848564	T	25	C:20:0.80 (MM.1:C:1:1.00)	T:5:0.20 ()
NC_006833	898986-899516	Wbm0693	899067	T	28	T:22:0.79 (AM.1:T:3:0.27, AF.1:T:2:0.40, L4.1:T:3:0.33, EE.2:T:2:0.20, AF.2:T:1:0.33, L4.2:T:1:0.50, AF.3:T:3:0.60, L4.3:T:2:0.25, L3.1:T:2:0.29)	A:4:0.14 (AM.1:A:8:0.73, AF.1:A:3:0.60, L4.1:A:5:0.56, MM.1:A:9:1.00, EE.1:A:3:1.00, EE.2:A:8:0.80, AF.2:A:1:0.33, L4.2:A:1:0.50, AF.3:A:2:0.40, L4.3:A:5:0.62, L3.1:A:4:0.57)	C:2:0.07 (L4.1:C:1:0.11, AF.2:C:1:0.33, L4.3:C:1:0.12)
NC_006833	898986-899516	Wbm0693	899068	G	28	G:22:0.79 (AM.1:G:3:0.30, AF.1:G:2:0.40, L4.1:G:3:0.38, EE.2:G:1:0.17, AF.2:G:1:0.33, L4.2:G:1:0.50, AF.3:G:3:0.60, L4.3:G:2:0.29, L3.1:G:3:0.43)	C:4:0.14 (AM.1:C:7:0.70, AF.1:C:3:0.60, L4.1:C:4:0.50, MM.1:C:8:0.89, EE.1:C:3:1.00, EE.2:C:5:0.83, AF.2:C:1:0.33, L4.2:C:1:0.50, AF.3:C:2:0.40, L4.3:C:4:0.57, L3.1:C:1:0.14)	T:2:0.07 (L4.1:T:1:0.12, MM.1:T:1:0.11, AF.2:T:1:0.33, L4.3:T:1:0.14, L3.1:T:2:0.29)
NC_006833	898986-899516	Wbm0693	899125	G	101	A:99:0.98 (AM.1:A:5:0.83, MM.1:A:2:1.00, IM.1:A:1:1.00, EE.2:A:1:0.25, AF.2:A:2:0.67, AF.3:A:4:0.36, L3.1:A:58:1.00)	G:2:0.02 (AM.1:G:1:0.17, EE.2:G:3:0.75, AF.2:G:1:0.33, AF.3:G:7:0.64)
NC_006833	898986-899516	Wbm0693	899169	T	119	G:117:0.98 (L3.1:G:33:0.97)	T:2:0.02 (L3.1:T:1:0.03)
NC_006833	898986-899516	Wbm0693	899220	A	87	G:86:0.99 (EE.1:G:2:0.67, EE.2:G:1:1.00, L3.1:G:23:1.00)	A:1:0.01 (EE.1:A:1:0.33)
NC_006833	898986-899516	Wbm0693	899273	G	79	A:78:0.99 (EE.1:A:2:0.67, EE.2:A:1:0.33, L3.1:A:33:1.00)	G:1:0.01 (EE.1:G:1:0.33, EE.2:G:2:0.67)
NC_006833	898986-899516	ig	899338	G	58	T:58:1.00 (AM.1:T:3:0.75, L4.1:T:1:1.00, L3.1:T:51:0.98)
NC_006833	901686-902096	ig	901697	G	93	T:81:0.87 ()	G:12:0.13 ()
NC_006833	901686-902096	ig	901711	G	111	A:80:0.72 ()	G:31:0.28 ()
NC_006833	901686-902096	ig	901791	G	160	C:153:0.96 ()	G:7:0.04 ()
NC_006833	901686-902096	ig	901808	A	187	A:127:0.68 ()	T:60:0.32 ()
NC_006833	901686-902096	ig	901817	G	204	A:195:0.96 ()	G:8:0.04 ()	T:1:0.00 ()
NC_006833	901686-902096	ig	901862	C	222	T:214:0.96 ()	C:7:0.03 ()	A:1:0.00 ()
NC_006833	901686-902096	ig	901885	T	195	C:189:0.97 ()	T:6:0.03 ()
NC_006833	901686-902096	ig	901935	G	152	T:147:0.97 ()	G:5:0.03 ()
NC_006833	901686-902096	ig	901943	G	137	A:132:0.96 ()	G:5:0.04 ()
NC_006833	901686-902096	ig	901962	G	132	A:127:0.96 ()	G:5:0.04 ()
NC_006833	901686-902096	ig	901971	G	125	G:73:0.58 ()	C:52:0.42 ()
NC_006833	901686-902096	ig	901974	C	126	T:122:0.97 ()	C:4:0.03 ()
NC_006833	901686-902096	ig	902008	C	101	T:98:0.97 ()	C:2:0.02 ()	G:1:0.01 ()
NC_006833	901686-902096	ig	902012	A	97	G:95:0.98 ()	A:2:0.02 ()
NC_006833	901686-902096	ig	902050	A	73	T:66:0.90 ()	A:7:0.10 ()
NC_006833	901686-902096	ig	902064	T	57	G:50:0.88 ()	T:7:0.12 ()
NC_006833	917951-918116	Wbm0706	918080	C	178	T:169:0.95 (AF.1:T:48:0.96, L4.1:T:6:0.75, MM.1:T:26:1.00, EE.1:T:13:0.76, EE.2:T:16:0.89, AF.2:T:39:1.00, L4.2:T:2:1.00, AF.3:T:84:1.00, L4.3:T:3:1.00, L3.1:T:8:1.00)	C:7:0.04 (L4.1:C:2:0.25, EE.1:C:2:0.12, EE.2:C:1:0.06)	G:2:0.01 (AF.1:G:2:0.04, EE.1:G:2:0.12)
NC_006833	917951-918116	Wbm0706	918108	A	49	G:41:0.84 (AM.1:G:2:0.40, AF.1:G:4:0.80, L4.1:G:1:0.33, MM.1:G:6:1.00, EE.1:G:3:0.60, EE.2:G:2:0.50, AF.2:G:3:0.75, AF.3:G:14:1.00, L3.1:G:2:1.00)	A:8:0.16 (AM.1:A:3:0.60, AF.1:A:1:0.20, L4.1:A:2:0.67, EE.1:A:2:0.40, EE.2:A:2:0.50, AF.2:A:1:0.25)
NC_006833	946236-946826	ig	946288	G	255	A:249:0.98 (L3.1:A:2:1.00)	G:4:0.02 ()	C:1:0.00 ()	T:1:0.00 ()
NC_006833	946236-946826	ig	946293	G	270	C:258:0.96 (L3.1:C:2:1.00)	A:7:0.03 ()	G:5:0.02 ()
NC_006833	946236-946826	ig	946327	G	383	A:379:0.99 (L3.1:A:2:1.00)	G:3:0.01 ()	C:1:0.00 ()
NC_006833	946236-946826	ig	946384	A	586	T:580:0.99 ()	A:4:0.01 ()
NC_006833	946236-946826	ig	946406	T	624	T:357:0.57 ()	C:266:0.43 ()	G:1:0.00 ()
NC_006833	946236-946826	ig	946456	A	486	G:447:0.92 ()	A:8:0.02 ()
NC_006833	946236-946826	ig	946512	T	402	A:382:0.95 (L3.1:A:2:1.00)	T:7:0.02 ()
NC_006833	946236-946826	ig	946574	G	92	A:86:0.93 (L3.1:A:3:1.00)	G:6:0.07 ()
NC_006833	946236-946826	ig	946582	T	85	C:80:0.94 (L3.1:C:2:1.00)	T:5:0.06 ()
NC_006833	946236-946826	ig	946609	A	59	G:55:0.93 (L3.1:G:2:1.00)	A:4:0.07 ()
NC_006833	946236-946826	ig	946640	G	25	T:17:0.68 (L3.1:T:1:1.00)	G:8:0.32 ()
NC_006833	946236-946826	ig	946643	T	25	T:13:0.52 ()	C:12:0.48 (L3.1:C:1:1.00)
NC_006833	946236-946826	ig	946648	G	28	G:21:0.75 ()	A:7:0.25 ()
NC_006833	946236-946826	ig	946649	A	28	A:18:0.64 ()
NC_006833	946236-946826	ig	946651	T	28	G:9:0.32 ()	T:8:0.29 ()
NC_006833	946236-946826	ig	946660	C	31	T:22:0.71 ()	C:9:0.29 ()
NC_006833	946236-946826	ig	946667	G	31	A:22:0.71 ()	G:9:0.29 ()
NC_006833	946236-946826	ig	946675	A	29	T:21:0.72 ()	A:8:0.28 ()
NC_006833	946236-946826	ig	946685	T	29	C:22:0.76 ()	T:7:0.24 ()
NC_006833	946236-946826	ig	946700	G	27	A:19:0.70 ()	G:8:0.30 ()
NC_006833	946236-946826	ig	946704	A	26	G:19:0.73 ()	A:7:0.27 ()
NC_006833	946236-946826	ig	946715	C	25	T:18:0.72 ()	C:7:0.28 ()
NC_006833	946236-946826	ig	946723	G	27	A:18:0.67 ()	G:9:0.33 ()
NC_006833	948241-948636	Wbm0725	948270	C	20	A:15:0.75 ()	C:5:0.25 ()
NC_006833	948241-948636	Wbm0725	948272	G	20	A:15:0.75 ()	G:5:0.25 ()
NC_006833	948241-948636	Wbm0725	948284	T	21	G:16:0.76 ()	T:5:0.24 ()
NC_006833	948241-948636	Wbm0725	948290	T	21	C:17:0.81 ()	T:4:0.19 ()
NC_006833	948241-948636	Wbm0725	948299	T	21	C:17:0.81 ()	T:4:0.19 ()
NC_006833	948241-948636	Wbm0725	948300	C	22	T:17:0.77 ()	C:5:0.23 ()
NC_006833	948241-948636	Wbm0725	948312	C	23	T:20:0.87 ()	C:3:0.13 ()
NC_006833	948241-948636	Wbm0725	948316	T	24	A:21:0.88 ()	T:3:0.12 ()
NC_006833	948241-948636	Wbm0725	948320	C	25	A:22:0.88 ()	C:3:0.12 ()
NC_006833	948241-948636	Wbm0725	948337	G	29	A:25:0.86 ()	G:4:0.14 ()
NC_006833	948241-948636	Wbm0725	948351	T	22	C:16:0.73 ()	T:6:0.27 ()
NC_006833	948241-948636	Wbm0725	948354	G	23	G:17:0.74 ()	A:6:0.26 ()
NC_006833	948241-948636	Wbm0725	948404	G	71	A:63:0.89 (L3.1:A:1:1.00)	G:8:0.11 ()
NC_006833	948241-948636	Wbm0725	948421	A	69	G:61:0.88 ()	A:8:0.12 ()
NC_006833	948241-948636	Wbm0725	948422	C	69	T:61:0.88 ()	C:8:0.12 ()
NC_006833	948241-948636	Wbm0725	948433	G	68	A:61:0.90 (L3.1:A:1:1.00)	G:7:0.10 ()
NC_006833	948241-948636	Wbm0725	948447	C	82	T:75:0.91 (L3.1:T:1:1.00)	C:7:0.09 ()
NC_006833	948241-948636	Wbm0725	948491	A	55	G:50:0.91 ()	A:5:0.09 ()
NC_006833	948241-948636	Wbm0725	948492	T	55	C:50:0.91 ()	T:5:0.09 ()
NC_006833	948241-948636	Wbm0725	948519	C	59	T:55:0.93 ()	C:4:0.07 ()
NC_006833	948241-948636	Wbm0725	948522	T	58	C:54:0.93 ()	T:4:0.07 ()
NC_006833	948241-948636	Wbm0725	948543	A	48	G:43:0.90 ()	A:5:0.10 ()
NC_006833	948241-948636	Wbm0725	948563	A	29	G:26:0.90 ()	A:3:0.10 ()
NC_006833	948241-948636	Wbm0725	948567	C	32	T:29:0.91 ()	C:3:0.09 ()
NC_006833	948241-948636	Wbm0725	948570	A	30	G:27:0.90 ()	A:3:0.10 ()
NC_006833	948241-948636	Wbm0725	948581	T	26	A:23:0.88 ()	T:3:0.12 ()
NC_006833	948241-948636	Wbm0725	948589	G	25	A:22:0.88 ()	G:3:0.12 ()
NC_006833	948241-948636	Wbm0725	948603	T	26	C:23:0.88 (L3.1:C:1:1.00)	T:3:0.12 ()
NC_006833	948241-948636	Wbm0725	948606	C	27	T:27:1.00 (L3.1:T:1:1.00)
NC_006833	966241-966831	Wbm0737	966258	C	35	T:33:0.94 ()	C:2:0.06 ()
NC_006833	966241-966831	Wbm0737	966273	A	38	G:35:0.92 ()	A:3:0.08 ()
NC_006833	966241-966831	Wbm0737	966275	A	38	G:35:0.92 ()	A:3:0.08 ()
NC_006833	966241-966831	Wbm0737	966276	G	38	A:35:0.92 ()	G:3:0.08 ()
NC_006833	966241-966831	Wbm0737	966294	A	56	G:51:0.91 (AM.1:G:1:1.00, L3.1:G:2:1.00)	A:5:0.09 ()
NC_006833	966241-966831	Wbm0737	966308	G	57	A:52:0.91 (AM.1:A:1:1.00, L3.1:A:2:1.00)	G:5:0.09 ()
NC_006833	966241-966831	Wbm0737	966333	T	41	C:37:0.90 (IM.2:C:1:1.00)	T:4:0.10 ()
NC_006833	966241-966831	Wbm0737	966335	A	42	A:25:0.60 ()	T:17:0.40 ()
NC_006833	966241-966831	Wbm0737	966336	C	39	T:34:0.87 (AM.1:T:1:1.00, IM.2:T:1:1.00)	C:5:0.13 ()
NC_006833	966241-966831	Wbm0737	966343	C	54	T:49:0.91 (AM.1:T:1:1.00, IM.2:T:1:1.00)	C:5:0.09 ()
NC_006833	966241-966831	Wbm0737	966367	A	81	G:76:0.94 (L3.1:G:1:1.00)	A:5:0.06 ()
NC_006833	966241-966831	Wbm0737	966383	C	109	G:104:0.95 (L3.1:G:3:1.00)	C:5:0.05 ()
NC_006833	966241-966831	Wbm0737	966390	G	112	C:108:0.96 (L3.1:C:3:1.00)	G:4:0.04 ()
NC_006833	966241-966831	Wbm0737	966417	C	129	T:124:0.96 (L3.1:T:5:1.00)	C:5:0.04 ()
NC_006833	966241-966831	Wbm0737	966467	C	86	T:80:0.93 (L3.1:T:2:1.00)	C:6:0.07 ()
NC_006833	966241-966831	Wbm0737	966474	C	77	T:71:0.92 (L3.1:T:3:1.00)	C:6:0.08 ()
NC_006833	966241-966831	Wbm0737	966480	C	72	G:67:0.93 (L3.1:G:2:1.00)	C:5:0.07 ()
NC_006833	966241-966831	Wbm0737	966496	C	85	G:78:0.92 (L3.1:G:2:1.00)	C:7:0.08 ()
NC_006833	966241-966831	Wbm0737	966499	G	79	A:72:0.91 (L3.1:A:2:1.00)	G:7:0.09 ()
NC_006833	966241-966831	Wbm0737	966524	C	95	T:89:0.94 ()	C:6:0.06 ()
NC_006833	966241-966831	Wbm0737	966530	C	98	G:94:0.96 ()	C:4:0.04 ()
NC_006833	966241-966831	Wbm0737	966531	T	98	C:94:0.96 ()	T:4:0.04 ()
NC_006833	966241-966831	Wbm0737	966550	A	114	T:111:0.97 (AF.3:T:1:1.00)	A:3:0.03 ()
NC_006833	966241-966831	Wbm0737	966571	A	101	G:99:0.98 (AF.3:G:1:1.00)	A:2:0.02 ()
NC_006833	966241-966831	Wbm0737	966655	C	167	T:163:0.98 (AF.3:T:1:1.00, L3.1:T:3:1.00)	C:4:0.02 ()
NC_006833	966241-966831	Wbm0737	966669	G	187	A:184:0.98 (L4.3:A:1:1.00, L3.1:A:4:1.00)	G:3:0.02 ()
NC_006833	966241-966831	Wbm0737	966747	G	181	A:175:0.97 (L3.1:A:5:1.00)	G:3:0.02 ()	C:2:0.01 ()	T:1:0.01 ()
NC_006833	966241-966831	Wbm0737	966782	T	153	A:149:0.97 (AF.1:A:1:1.00, MM.1:A:1:1.00, L3.1:A:9:1.00)	T:4:0.03 ()
NC_006833	966241-966831	Wbm0737	966798	A	136	G:132:0.97 (AF.1:G:1:1.00, MM.1:G:1:1.00, L3.1:G:7:1.00)	A:4:0.03 ()
NC_006833	984166-984771	Wbm0749	984201	T	36	C:24:0.67 ()	T:12:0.33 ()
NC_006833	984166-984771	Wbm0749	984206	C	37	T:36:0.97 ()	C:1:0.03 ()
NC_006833	984166-984771	Wbm0749	984220	G	45	T:44:0.98 ()	G:1:0.02 ()
NC_006833	984166-984771	Wbm0749	984221	G	45	A:44:0.98 ()	G:1:0.02 ()
NC_006833	984166-984771	Wbm0749	984279	T	103	C:102:0.99 (AF.1:C:1:1.00, AF.3:C:3:1.00)	T:1:0.01 ()
NC_006833	984166-984771	Wbm0749	984285	A	102	G:101:0.99 (AF.1:G:1:1.00, AF.3:G:3:1.00)	A:1:0.01 ()
NC_006833	984166-984771	Wbm0749	984292	A	101	G:100:0.99 (AF.1:G:1:1.00, AF.3:G:4:1.00)	A:1:0.01 ()
NC_006833	984166-984771	Wbm0749	984303	A	109	G:107:0.98 (AF.1:G:1:1.00, AF.2:G:1:1.00, AF.3:G:5:1.00)	A:2:0.02 ()
NC_006833	984166-984771	Wbm0749	984304	C	110	T:108:0.98 (AF.1:T:1:1.00, AF.2:T:1:1.00, AF.3:T:5:1.00)	C:2:0.02 ()
NC_006833	984166-984771	Wbm0749	984308	C	118	T:116:0.98 (AF.1:T:1:1.00, AF.2:T:2:1.00, AF.3:T:6:0.86)	C:2:0.02 (AF.3:C:1:0.14)
NC_006833	984166-984771	Wbm0749	984377	G	148	A:144:0.97 (AF.1:A:5:1.00, EE.2:A:2:1.00, AF.2:A:2:1.00, AF.3:A:10:1.00, L3.1:A:2:1.00)	G:4:0.03 ()
NC_006833	984166-984771	Wbm0749	984413	T	193	C:187:0.97 (AF.1:C:4:1.00, EE.2:C:1:1.00, AF.2:C:2:1.00, AF.3:C:11:0.92, L3.1:C:1:1.00)	T:6:0.03 ()
NC_006833	984166-984771	Wbm0749	984464	C	170	T:166:0.98 (L4.3:T:1:1.00)	C:4:0.02 ()
NC_006833	984166-984771	Wbm0749	984502	G	117	A:112:0.96 (L4.3:A:1:1.00)	G:5:0.04 ()
NC_006833	984166-984771	Wbm0749	984527	C	122	T:119:0.98 (L4.3:T:1:1.00)	C:3:0.02 ()
NC_006833	984166-984771	Wbm0749	984550	C	115	T:112:0.97 (L4.3:T:1:1.00)	C:3:0.03 ()
NC_006833	984166-984771	Wbm0749	984556	C	110	T:106:0.96 (L4.3:T:1:1.00)	C:4:0.04 ()
NC_006833	984166-984771	Wbm0749	984568	A	107	C:103:0.96 ()	A:4:0.04 ()
NC_006833	984166-984771	Wbm0749	984601	G	78	T:76:0.97 ()	G:2:0.03 ()
NC_006833	984166-984771	Wbm0749	984625	G	68	A:65:0.96 ()	G:2:0.03 ()	T:1:0.01 ()
NC_006833	984166-984771	Wbm0749	984642	A	69	G:65:0.94 (AM.1:G:1:0.50)	A:3:0.04 (AM.1:A:1:0.50)	T:1:0.01 ()
NC_006833	984166-984771	Wbm0749	984644	T	69	C:44:0.64 (AM.1:C:1:0.50)	T:25:0.36 (AM.1:T:1:0.50)
NC_006833	984166-984771	Wbm0749	984670	G	72	C:70:0.97 (AM.1:C:1:0.50)	G:2:0.03 (AM.1:G:1:0.50)
NC_006833	984166-984771	Wbm0749	984678	C	68	C:45:0.66 ()	T:22:0.32 ()	G:1:0.01 ()
NC_006833	984166-984771	Wbm0749	984731	A	53	A:40:0.75 ()	C:13:0.25 ()
NC_006833	984166-984771	Wbm0749	984760	C	33	G:32:0.97 ()	C:1:0.03 ()
NC_006833	990296-990436	Wbm0752	990358	A	23	G:15:0.65 (EE.1:G:14:0.93, EE.2:G:8:1.00, L3.1:G:1:1.00)	A:8:0.35 (EE.1:A:1:0.07)
NC_006833	990296-990436	Wbm0752	990395	T	20	C:15:0.75 (AF.1:C:1:1.00, EE.1:C:28:1.00, EE.2:C:20:1.00, L3.1:C:4:1.00)	T:5:0.25 ()
NC_006833	993951-994336	ig	994020	A	23	G:16:0.70 (EE.1:G:1:1.00)	A:7:0.30 ()
NC_006833	993951-994336	ig	994047	G	24	A:18:0.75 (EE.1:A:1:1.00)	G:6:0.25 ()
NC_006833	993951-994336	ig	994055	G	22	A:16:0.73 (EE.1:A:1:1.00)	G:6:0.27 ()
NC_006833	993951-994336	ig	994058	A	22	G:16:0.73 (EE.1:G:1:1.00)	A:6:0.27 ()
NC_006833	993951-994336	ig	994059	C	22	T:16:0.73 (EE.1:T:1:1.00)	C:6:0.27 ()
NC_006833	993951-994336	ig	994076	G	33	G:24:0.73 ()	A:9:0.27 (EE.1:A:1:1.00)
NC_006833	993951-994336	ig	994077	C	29	C:18:0.62 ()	T:11:0.38 ()
NC_006833	993951-994336	ig	994130	A	62	G:54:0.87 (L3.1:G:1:1.00)	A:7:0.11 ()	C:1:0.02 ()
NC_006833	993951-994336	ig	994147	C	63	T:55:0.87 (L3.1:T:1:1.00)	C:8:0.13 ()
NC_006833	993951-994336	ig	994163	G	67	A:55:0.82 (L3.1:A:1:1.00)	G:12:0.18 ()
NC_006833	993951-994336	ig	994179	T	33	G:21:0.64 (L3.1:G:1:1.00)	T:12:0.36 ()
NC_006833	993951-994336	ig	994211	G	24	C:12:0.50 ()	G:12:0.50 ()
NC_006833	993951-994336	ig	994214	C	23	C:17:0.74 ()
NC_006833	993951-994336	ig	994215	T	23	T:17:0.74 ()
NC_006833	993951-994336	ig	994220	G	21	G:16:0.76 ()
NC_006833	993951-994336	ig	994221	T	21	T:16:0.76 ()
NC_006833	993951-994336	ig	994257	T	27	C:23:0.85 ()	T:4:0.15 ()
NC_006833	993951-994336	ig	994262	C	26	T:23:0.88 ()	C:3:0.12 ()
NC_006833	993951-994336	ig	994274	A	24	A:16:0.67 ()	G:8:0.33 ()
NC_006833	993951-994336	ig	994278	T	21	T:12:0.57 ()
NC_006833	993951-994336	ig	994279	T	21	T:12:0.57 ()	C:9:0.43 ()
NC_006833	993951-994336	ig	994280	T	21	A:9:0.43 ()	T:4:0.19 ()
NC_006833	993951-994336	ig	994281	G	21	G:13:0.62 ()
NC_006833	993951-994336	ig	994286	A	23	G:19:0.83 ()	A:4:0.17 ()
NC_006833	993951-994336	ig	994289	G	23	A:19:0.83 ()	G:4:0.17 ()
NC_006833	993951-994336	ig	994310	A	20	A:14:0.70 ()	G:6:0.30 ()
NC_006833	993951-994336	ig	994311	G	20	G:14:0.70 ()	A:6:0.30 ()
NC_006833	995101-995296	Wbm0755	995159	C	21	T:12:0.57 ()	C:9:0.43 ()
NC_006833	995101-995296	Wbm0755	995161	C	24	T:16:0.67 ()	C:8:0.33 ()
NC_006833	995101-995296	Wbm0755	995179	C	28	A:19:0.68 ()	C:9:0.32 ()
NC_006833	995101-995296	Wbm0755	995204	T	44	C:38:0.86 ()	T:6:0.14 ()
NC_006833	995101-995296	Wbm0755	995220	G	44	A:41:0.93 ()	G:3:0.07 ()
NC_006833	995101-995296	Wbm0755	995264	G	37	T:36:0.97 ()	G:1:0.03 ()
NC_006833	995101-995296	Wbm0755	995281	C	29	T:28:0.97 ()	C:1:0.03 ()
NC_006833	995536-995716	Wbm0756	995542	A	29	G:27:0.93 ()	A:2:0.07 ()
NC_006833	995536-995716	Wbm0756	995568	G	34	A:31:0.91 ()	G:3:0.09 ()
NC_006833	995536-995716	Wbm0756	995584	A	35	G:31:0.89 ()	A:4:0.11 ()
NC_006833	995536-995716	Wbm0756	995617	A	31	G:27:0.87 ()	A:4:0.13 ()
NC_006833	995536-995716	Wbm0756	995618	G	31	A:27:0.87 ()	G:4:0.13 ()
NC_006833	995536-995716	Wbm0756	995676	G	20	A:17:0.85 ()	G:3:0.15 ()
NC_006833	995536-995716	Wbm0756	995691	C	21	A:16:0.76 ()	C:4:0.19 ()	G:1:0.05 ()
NC_006833	997001-997651	Wbm0759	997047	G	23	A:21:0.91 ()	G:2:0.09 ()
NC_006833	997001-997651	Wbm0759	997052	T	24	T:13:0.54 ()	A:11:0.46 ()
NC_006833	997001-997651	Wbm0759	997056	C	24	T:22:0.92 ()	C:2:0.08 ()
NC_006833	997001-997651	Wbm0759	997059	G	25	A:23:0.92 ()	G:2:0.08 ()
NC_006833	997001-997651	Wbm0759	997073	A	26	A:16:0.62 ()	T:10:0.38 ()
NC_006833	997001-997651	Wbm0759	997078	A	20	A:13:0.65 ()	G:7:0.35 ()
NC_006833	997001-997651	Wbm0759	997082	A	21	A:13:0.62 ()	T:8:0.38 ()
NC_006833	997001-997651	Wbm0759	997084	C	22	C:12:0.55 ()	T:10:0.45 ()
NC_006833	997001-997651	Wbm0759	997095	T	31	T:20:0.65 ()	C:11:0.35 ()
NC_006833	997001-997651	Wbm0759	997103	C	41	C:28:0.68 ()	T:13:0.32 ()
NC_006833	997001-997651	Wbm0759	997115	T	46	A:45:0.98 ()	T:1:0.02 ()
NC_006833	997001-997651	Wbm0759	997120	G	49	T:48:0.98 ()	G:1:0.02 ()
NC_006833	997001-997651	Wbm0759	997128	T	61	T:48:0.79 ()	C:13:0.21 ()
NC_006833	997001-997651	Wbm0759	997149	A	72	A:50:0.69 ()	T:22:0.31 ()
NC_006833	997001-997651	Wbm0759	997151	G	82	A:47:0.57 ()	G:35:0.43 ()
NC_006833	997001-997651	Wbm0759	997152	A	84	G:80:0.95 ()	A:4:0.05 ()
NC_006833	997001-997651	Wbm0759	997206	A	110	A:75:0.68 ()	G:35:0.32 ()
NC_006833	997001-997651	Wbm0759	997223	A	103	A:79:0.77 ()	T:9:0.09 ()
NC_006833	997001-997651	Wbm0759	997224	T	101	T:79:0.78 ()	A:7:0.07 ()
NC_006833	997001-997651	Wbm0759	997228	G	97	G:74:0.76 ()	A:8:0.08 ()
NC_006833	997001-997651	Wbm0759	997240	G	112	G:85:0.76 ()	A:27:0.24 ()
NC_006833	997001-997651	Wbm0759	997248	G	99	A:84:0.85 ()	G:15:0.15 ()
NC_006833	997001-997651	Wbm0759	997255	C	88	G:46:0.52 ()	C:42:0.48 ()
NC_006833	997001-997651	Wbm0759	997258	C	88	C:63:0.72 ()
NC_006833	997001-997651	Wbm0759	997259	T	85	T:60:0.71 ()
NC_006833	997001-997651	Wbm0759	997266	T	54	T:41:0.76 ()	G:1:0.02 ()
NC_006833	997001-997651	Wbm0759	997267	G	55	G:42:0.76 ()	T:1:0.02 ()
NC_006833	997001-997651	Wbm0759	997268	A	55	A:43:0.78 ()
NC_006833	997001-997651	Wbm0759	997269	G	56	G:44:0.79 ()
NC_006833	997001-997651	Wbm0759	997270	C	57	C:45:0.79 ()
NC_006833	997001-997651	Wbm0759	997271	C	57	C:45:0.79 ()
NC_006833	997001-997651	Wbm0759	997272	A	57	A:44:0.77 ()	T:1:0.02 ()
NC_006833	997001-997651	Wbm0759	997273	A	56	C:25:0.45 ()	A:19:0.34 ()
NC_006833	997001-997651	Wbm0759	997274	C	57	C:34:0.60 ()	T:10:0.18 ()	A:1:0.02 ()
NC_006833	997001-997651	Wbm0759	997280	C	70	C:45:0.64 ()	T:25:0.36 ()
NC_006833	997001-997651	Wbm0759	997294	T	70	T:43:0.61 ()	C:27:0.39 ()
NC_006833	997001-997651	Wbm0759	997295	C	69	C:47:0.68 ()	T:22:0.32 ()
NC_006833	997001-997651	Wbm0759	997314	C	56	C:37:0.66 ()	G:13:0.23 ()	T:6:0.11 ()
NC_006833	997001-997651	Wbm0759	997320	A	54	A:41:0.76 ()	G:13:0.24 ()
NC_006833	997001-997651	Wbm0759	997327	G	35	G:26:0.74 ()
NC_006833	997001-997651	Wbm0759	997328	C	29	C:18:0.62 ()	A:6:0.21 ()
NC_006833	997001-997651	Wbm0759	997329	A	29	A:19:0.66 ()
NC_006833	997001-997651	Wbm0759	997330	G	28	G:12:0.43 ()	A:4:0.14 ()
NC_006833	997001-997651	Wbm0759	997331	T	27	T:15:0.56 ()
NC_006833	997001-997651	Wbm0759	997332	T	27	T:15:0.56 ()
NC_006833	997001-997651	Wbm0759	997333	T	27	T:20:0.74 ()
NC_006833	997001-997651	Wbm0759	997334	A	26	A:19:0.73 ()
NC_006833	997001-997651	Wbm0759	997335	C	25	C:13:0.52 ()
NC_006833	997001-997651	Wbm0759	997346	G	27	G:15:0.56 ()
NC_006833	997001-997651	Wbm0759	997347	T	27	T:15:0.56 ()
NC_006833	997001-997651	Wbm0759	997348	G	28	G:15:0.54 ()	T:1:0.04 ()
NC_006833	997001-997651	Wbm0759	997349	G	29	G:17:0.59 ()
NC_006833	997001-997651	Wbm0759	997350	A	29	A:20:0.69 ()	G:2:0.07 ()
NC_006833	997001-997651	Wbm0759	997351	A	29	A:22:0.76 ()
NC_006833	997001-997651	Wbm0759	997352	C	29	C:13:0.45 ()	T:3:0.10 ()	A:1:0.03 ()
NC_006833	997001-997651	Wbm0759	997353	A	29	A:17:0.59 ()
NC_006833	997001-997651	Wbm0759	997354	T	28	T:16:0.57 ()
NC_006833	997001-997651	Wbm0759	997355	T	28	T:13:0.46 ()	A:3:0.11 ()
NC_006833	997001-997651	Wbm0759	997356	T	27	T:15:0.56 ()
NC_006833	997001-997651	Wbm0759	997357	G	27	G:14:0.52 ()	T:1:0.04 ()
NC_006833	997001-997651	Wbm0759	997358	A	27	A:14:0.52 ()	C:1:0.04 ()
NC_006833	997001-997651	Wbm0759	997359	T	27	T:12:0.44 ()	A:3:0.11 ()
NC_006833	997001-997651	Wbm0759	997360	A	30	A:22:0.73 ()	T:1:0.03 ()
NC_006833	997001-997651	Wbm0759	997361	T	30	T:23:0.77 ()
NC_006833	997001-997651	Wbm0759	997362	T	30	T:23:0.77 ()
NC_006833	997001-997651	Wbm0759	997363	T	30	T:23:0.77 ()
NC_006833	997001-997651	Wbm0759	997364	C	30	A:12:0.40 ()	C:11:0.37 ()
NC_006833	997001-997651	Wbm0759	997365	G	30	C:12:0.40 ()	G:11:0.37 ()
NC_006833	997001-997651	Wbm0759	997371	G	51	G:33:0.65 ()	A:18:0.35 ()
NC_006833	997001-997651	Wbm0759	997380	C	64	C:35:0.55 ()	T:29:0.45 (AM.1:T:1:1.00)
NC_006833	997001-997651	Wbm0759	997475	A	78	G:72:0.92 ()	A:6:0.08 ()
NC_006833	997001-997651	Wbm0759	997486	G	70	A:56:0.80 ()	G:14:0.20 ()
NC_006833	997001-997651	Wbm0759	997502	A	57	G:47:0.82 ()	A:10:0.18 ()
NC_006833	997001-997651	Wbm0759	997508	T	53	G:42:0.79 ()	T:6:0.11 ()	C:5:0.09 ()
NC_006833	997001-997651	Wbm0759	997520	C	45	T:39:0.87 ()	C:6:0.13 ()
NC_006833	997001-997651	Wbm0759	997526	A	37	T:31:0.84 ()	A:6:0.16 ()
NC_006833	997001-997651	Wbm0759	997536	T	33	A:28:0.85 ()	T:5:0.15 ()
NC_006833	997001-997651	Wbm0759	997552	A	34	T:30:0.88 ()	A:4:0.12 ()
NC_006833	997001-997651	Wbm0759	997555	A	35	A:27:0.77 ()
NC_006833	997001-997651	Wbm0759	997557	A	31	G:26:0.84 ()	A:5:0.16 ()
NC_006833	997001-997651	Wbm0759	997576	G	24	A:19:0.79 ()	G:5:0.21 ()
NC_006833	997001-997651	Wbm0759	997584	T	24	C:21:0.88 ()	T:3:0.12 ()
NC_006833	997001-997651	Wbm0759	997589	A	21	T:18:0.86 ()	A:3:0.14 ()
NC_006833	997001-997651	Wbm0759	997592	G	23	C:15:0.65 ()	G:8:0.35 ()
NC_006833	997001-997651	Wbm0759	997620	A	20	C:11:0.55 ()	T:5:0.25 ()	A:4:0.20 ()
NC_006833	998126-998601	Wbm0759	998145	T	39	C:30:0.77 (L3.1:C:1:1.00)	T:9:0.23 ()
NC_006833	998126-998601	Wbm0759	998149	G	46	A:37:0.80 (L3.1:A:1:1.00)	G:9:0.20 ()
NC_006833	998126-998601	Wbm0759	998162	G	53	A:46:0.87 ()	G:7:0.13 ()
NC_006833	998126-998601	Wbm0759	998170	A	59	G:52:0.88 ()	A:7:0.12 ()
NC_006833	998126-998601	Wbm0759	998198	G	67	A:60:0.90 ()	G:7:0.10 ()
NC_006833	998126-998601	Wbm0759	998199	A	67	C:60:0.90 ()	A:7:0.10 ()
NC_006833	998126-998601	Wbm0759	998206	C	83	G:78:0.94 ()	C:5:0.06 ()
NC_006833	998126-998601	Wbm0759	998210	C	75	T:69:0.92 ()	C:6:0.08 ()
NC_006833	998126-998601	Wbm0759	998212	G	75	A:69:0.92 ()	G:6:0.08 ()
NC_006833	998126-998601	Wbm0759	998250	C	86	T:82:0.95 ()	C:3:0.03 ()	A:1:0.01 ()
NC_006833	998126-998601	Wbm0759	998258	A	90	T:87:0.97 ()	A:3:0.03 ()
NC_006833	998126-998601	Wbm0759	998259	C	99	A:96:0.97 ()	C:3:0.03 ()
NC_006833	998126-998601	Wbm0759	998283	C	151	T:145:0.96 ()	C:6:0.04 ()
NC_006833	998126-998601	Wbm0759	998389	C	123	T:120:0.98 (L3.1:T:1:1.00)	C:3:0.02 ()
NC_006833	998126-998601	Wbm0759	998405	A	106	C:101:0.95 (L3.1:C:1:1.00)	A:5:0.05 ()
NC_006833	998126-998601	Wbm0759	998433	T	80	G:76:0.95 (L3.1:G:1:1.00)	T:4:0.05 ()
NC_006833	998126-998601	Wbm0759	998436	C	76	T:72:0.95 (L3.1:T:1:1.00)	C:4:0.05 ()
NC_006833	998126-998601	Wbm0759	998455	G	75	T:71:0.95 (L3.1:T:1:1.00)	G:4:0.05 ()
NC_006833	998126-998601	Wbm0759	998477	T	71	C:66:0.93 ()	T:5:0.07 ()
NC_006833	998126-998601	Wbm0759	998480	C	66	T:61:0.92 ()	C:5:0.08 ()
NC_006833	998126-998601	Wbm0759	998482	T	67	C:61:0.91 ()	T:6:0.09 ()
NC_006833	998126-998601	Wbm0759	998504	A	70	C:64:0.91 ()	A:5:0.07 ()	T:1:0.01 ()
NC_006833	998126-998601	Wbm0759	998505	T	70	C:65:0.93 ()	T:5:0.07 ()
NC_006833	998126-998601	Wbm0760	998515	T	69	C:63:0.91 ()	T:6:0.09 ()
NC_006833	998126-998601	Wbm0760	998529	C	63	T:57:0.90 ()	C:6:0.10 ()
NC_006833	998126-998601	Wbm0760	998535	C	54	A:48:0.89 ()	C:6:0.11 ()
NC_006833	998126-998601	Wbm0760	998536	C	54	T:48:0.89 ()	C:6:0.11 ()
NC_006833	998126-998601	Wbm0760	998539	T	57	C:51:0.89 ()	T:6:0.11 ()
NC_006833	998126-998601	Wbm0760	998547	G	49	T:43:0.88 ()	G:6:0.12 ()
NC_006833	998126-998601	Wbm0760	998570	T	30	A:27:0.90 ()	T:3:0.10 ()
NC_006833	998126-998601	Wbm0760	998580	C	25	T:23:0.92 ()	C:2:0.08 ()
NC_006833	998126-998601	Wbm0760	998585	C	23	A:21:0.91 ()	C:2:0.09 ()
NC_006833	1004376-1004746	Wbm0764	1004381	C	39	T:23:0.59 ()	C:15:0.38 ()	A:1:0.03 ()
NC_006833	1004376-1004746	Wbm0764	1004404	C	108	T:100:0.93 ()	C:8:0.07 ()
NC_006833	1004376-1004746	Wbm0764	1004409	G	131	C:124:0.95 ()	G:7:0.05 ()
NC_006833	1004376-1004746	Wbm0764	1004461	T	260	G:249:0.96 ()	T:11:0.04 ()
NC_006833	1004376-1004746	Wbm0764	1004473	G	261	A:249:0.95 ()	G:12:0.05 ()
NC_006833	1004376-1004746	Wbm0764	1004474	C	260	T:249:0.96 ()	C:11:0.04 ()
NC_006833	1004376-1004746	Wbm0764	1004500	C	215	T:201:0.93 ()	C:14:0.07 ()
NC_006833	1004376-1004746	Wbm0764	1004534	C	130	T:111:0.85 ()	C:19:0.15 ()
NC_006833	1004376-1004746	Wbm0764	1004540	G	117	A:94:0.80 ()	G:23:0.20 ()
NC_006833	1004376-1004746	Wbm0764	1004551	G	124	A:102:0.82 ()	G:22:0.18 ()
NC_006833	1004376-1004746	Wbm0764	1004560	T	125	C:103:0.82 ()	T:22:0.18 ()
NC_006833	1004376-1004746	Wbm0764	1004563	A	115	G:93:0.81 ()	A:22:0.19 ()
NC_006833	1004376-1004746	Wbm0764	1004564	A	114	C:96:0.84 ()	A:18:0.16 ()
NC_006833	1004376-1004746	Wbm0764	1004565	G	114	A:93:0.82 ()	G:21:0.18 ()
NC_006833	1004376-1004746	Wbm0764	1004570	A	145	G:126:0.87 ()	A:17:0.12 ()
NC_006833	1004376-1004746	Wbm0764	1004576	C	146	A:127:0.87 ()	C:17:0.12 ()
NC_006833	1004376-1004746	Wbm0764	1004583	C	140	T:122:0.87 ()	C:18:0.13 ()
NC_006833	1004376-1004746	Wbm0764	1004597	G	120	A:99:0.82 ()	G:21:0.17 ()
NC_006833	1004376-1004746	Wbm0764	1004605	A	118	C:105:0.89 ()	A:13:0.11 ()
NC_006833	1004376-1004746	Wbm0764	1004609	T	116	T:59:0.51 ()	C:56:0.48 ()	A:1:0.01 ()
NC_006833	1004376-1004746	Wbm0764	1004661	A	59	G:30:0.51 ()	A:29:0.49 ()
NC_006833	1004376-1004746	Wbm0764	1004663	A	59	A:37:0.63 ()	G:21:0.36 ()	C:1:0.02 ()
NC_006833	1004376-1004746	Wbm0764	1004667	C	51	A:43:0.84 ()	C:8:0.16 ()
NC_006833	1004376-1004746	Wbm0764	1004673	G	52	G:27:0.52 ()	A:25:0.48 ()
NC_006833	1004376-1004746	Wbm0764	1004678	T	50	C:42:0.84 (AF.2:C:1:1.00, AF.3:C:1:1.00)	T:8:0.16 ()
NC_006833	1004376-1004746	Wbm0764	1004685	G	52	G:39:0.75 ()	A:13:0.25 ()
NC_006833	1004376-1004746	Wbm0764	1004687	C	52	T:44:0.85 (AF.2:T:1:1.00, AF.3:T:1:1.00)	C:8:0.15 ()
NC_006833	1004376-1004746	Wbm0764	1004703	G	51	T:37:0.73 (AF.2:T:1:1.00, AF.3:T:1:1.00)	C:9:0.18 ()	G:5:0.10 ()
NC_006833	1004376-1004746	Wbm0764	1004710	T	51	A:45:0.88 (AM.1:A:1:1.00, AF.2:A:1:1.00, AF.3:A:1:1.00)	T:6:0.12 ()
NC_006833	1004376-1004746	Wbm0764	1004720	G	52	C:35:0.67 (AM.1:C:1:1.00, AF.2:C:1:1.00, AF.3:C:1:1.00)	T:9:0.17 ()	G:8:0.15 ()
NC_006833	1004376-1004746	Wbm0764	1004732	T	37	C:27:0.73 (AM.1:C:1:1.00)	T:8:0.22 ()
NC_006833	1004751-1004861	Wbm0764	1004770	G	64	A:51:0.80 (EE.2:A:2:1.00)	G:13:0.20 ()
NC_006833	1004751-1004861	Wbm0764	1004778	T	65	C:54:0.83 (EE.2:C:2:1.00, L3.1:C:1:1.00)	T:11:0.17 ()
NC_006833	1004751-1004861	Wbm0764	1004783	C	66	T:54:0.82 (EE.2:T:2:1.00, AF.2:T:1:1.00, AF.3:T:1:1.00, L3.1:T:1:1.00)	C:12:0.18 ()
NC_006833	1004751-1004861	Wbm0764	1004837	T	63	G:51:0.81 (AM.1:G:1:0.50, MM.1:G:1:1.00, IM.2:G:2:1.00, EE.2:G:2:1.00)	T:12:0.19 (AM.1:T:1:0.50)
NC_006833	1004751-1004861	Wbm0764	1004843	T	65	A:52:0.80 (AM.1:A:1:0.50, MM.1:A:1:1.00, EE.2:A:2:1.00, AF.3:A:2:1.00)	T:13:0.20 (AM.1:T:1:0.50)
NC_006833	1007036-1007241	Wbm0766	1007048	A	28	T:22:0.79 ()	A:6:0.21 ()
NC_006833	1007036-1007241	Wbm0766	1007050	A	28	T:23:0.82 ()	A:5:0.18 ()
NC_006833	1007036-1007241	Wbm0766	1007060	A	96	G:66:0.69 ()	A:5:0.05 ()	C:1:0.01 ()	T:1:0.01 (EE.2:T:1:1.00)
NC_006833	1007036-1007241	Wbm0766	1007061	C	96	T:66:0.69 (EE.2:T:1:1.00)	C:30:0.31 ()
NC_006833	1007036-1007241	Wbm0766	1007064	T	96	C:66:0.69 ()	T:28:0.29 ()
NC_006833	1007036-1007241	Wbm0766	1007065	T	97	T:77:0.79 ()
NC_006833	1007036-1007241	Wbm0766	1007080	C	106	T:103:0.97 ()	C:3:0.03 ()
NC_006833	1007036-1007241	Wbm0766	1007125	T	148	A:106:0.72 ()	T:42:0.28 ()
NC_006833	1007036-1007241	Wbm0766	1007127	C	148	T:106:0.72 ()	C:42:0.28 ()
NC_006833	1007036-1007241	Wbm0766	1007139	C	154	T:152:0.99 (L3.1:T:2:1.00)	C:2:0.01 ()
NC_006833	1007036-1007241	Wbm0766	1007194	A	62	A:46:0.74 ()	T:7:0.11 ()
NC_006833	1007036-1007241	Wbm0766	1007195	C	62	C:48:0.77 ()	T:5:0.08 ()
NC_006833	1007036-1007241	Wbm0766	1007200	C	47	T:38:0.81 ()
NC_006833	1007036-1007241	Wbm0766	1007201	C	45	T:36:0.80 ()
NC_006833	1007036-1007241	Wbm0766	1007205	A	47	G:45:0.96 ()	A:1:0.02 ()	T:1:0.02 ()
NC_006833	1007036-1007241	Wbm0766	1007227	A	41	T:27:0.66 ()	A:14:0.34 ()
NC_006833	1009341-1009581	ig	1009347	G	56	A:55:0.98 ()	G:1:0.02 ()
NC_006833	1009341-1009581	ig	1009400	T	68	C:65:0.96 ()	T:3:0.04 ()
NC_006833	1011496-1011681	Wbm0769	1011512	T	21	C:17:0.81 ()	T:4:0.19 ()
NC_006833	1011496-1011681	Wbm0769	1011527	G	29	A:25:0.86 ()	G:4:0.14 ()
NC_006833	1011496-1011681	ig	1011534	T	30	C:26:0.87 ()	T:4:0.13 ()
NC_006833	1011496-1011681	Wbm0770	1011566	A	28	T:26:0.93 ()	A:2:0.07 ()
NC_006833	1011496-1011681	Wbm0770	1011630	G	20	C:17:0.85 ()	G:3:0.15 ()
NC_006833	1011496-1011681	Wbm0770	1011632	C	21	T:17:0.81 ()	C:4:0.19 ()
NC_006833	1011496-1011681	Wbm0770	1011664	G	20	A:15:0.75 ()	G:5:0.25 ()
NC_006833	1033651-1036146	ig	1033723	A	181	A:131:0.72 ()	G:50:0.28 ()
NC_006833	1033651-1036146	ig	1033971	G	307	G:169:0.55 ()	A:138:0.45 ()
NC_006833	1033651-1036146	ig	1033984	T	319	A:194:0.61 ()	T:123:0.39 ()	G:1:0.00 ()
NC_006833	1033651-1036146	ig	1034113	T	710	T:461:0.65 ()	G:248:0.35 ()	A:1:0.00 ()
NC_006833	1033651-1036146	ig	1034139	C	844	T:835:0.99 (AM.1:T:1:1.00, L4.3:T:1:1.00, L3.1:T:8:1.00)	C:7:0.01 ()	A:1:0.00 ()
NC_006833	1033651-1036146	ig	1034186	G	1007	A:984:0.98 (AM.1:A:2:1.00, L4.1:A:1:1.00, L4.2:A:1:1.00, L4.3:A:5:1.00, L3.1:A:8:1.00)	G:14:0.01 ()	T:9:0.01 ()
NC_006833	1033651-1036146	ig	1034196	G	1066	G:717:0.67 ()	A:349:0.33 (AM.1:A:2:1.00, EE.2:A:1:1.00, L4.2:A:1:1.00, L4.3:A:6:1.00, L3.1:A:11:1.00)
NC_006833	1033651-1036146	ig	1034204	A	1078	G:1072:0.99 (AM.1:G:2:1.00, L4.1:G:1:1.00, EE.2:G:2:1.00, L4.2:G:2:1.00, L4.3:G:9:1.00, L3.1:G:8:1.00)	A:6:0.01 ()
NC_006833	1033651-1036146	ig	1034351	C	741	T:414:0.56 ()	C:327:0.44 ()
NC_006833	1033651-1036146	ig	1034354	C	738	C:561:0.76 ()	T:177:0.24 ()
NC_006833	1033651-1036146	ig	1034399	T	522	T:350:0.67 ()	C:172:0.33 ()
NC_006833	1033651-1036146	ig	1034515	T	219	T:170:0.78 ()	C:49:0.22 ()
NC_006833	1033651-1036146	ig	1034533	T	202	C:200:0.99 ()	T:2:0.01 ()
NC_006833	1033651-1036146	ig	1034550	G	155	A:84:0.54 ()	G:71:0.46 ()
NC_006833	1033651-1036146	Wbm0783	1034651	C	264	A:228:0.86 (EE.1:A:5:1.00, EE.2:A:9:1.00)	C:36:0.14 ()
NC_006833	1033651-1036146	Wbm0783	1034669	A	269	G:266:0.99 (EE.1:G:13:1.00, EE.2:G:20:0.77, AF.2:G:1:1.00, AF.3:G:1:1.00, L3.1:G:1:0.50)	T:1:0.00 (EE.2:T:1:0.04)
NC_006833	1033651-1036146	Wbm0783	1034753	C	368	T:363:0.99 (L4.1:T:2:1.00, MM.1:T:1:1.00, EE.1:T:2:0.67, EE.2:T:5:1.00, AF.2:T:1:1.00, AF.3:T:2:1.00)	C:3:0.01 (EE.1:C:1:0.33)	A:1:0.00 ()
NC_006833	1033651-1036146	ig	1035007	T	333	T:252:0.76 ()	C:81:0.24 ()
NC_006833	1033651-1036146	ig	1035008	T	327	T:246:0.75 ()	C:81:0.25 ()
NC_006833	1033651-1036146	ig	1035103	C	343	T:180:0.52 ()	C:157:0.46 ()
NC_006833	1033651-1036146	ig	1035105	T	343	C:181:0.53 ()	T:155:0.45 ()	G:1:0.00 ()
NC_006833	1033651-1036146	Wbm0784	1035320	G	573	G:291:0.51 ()	A:282:0.49 ()
NC_006833	1033651-1036146	ig	1035543	C	295	C:188:0.64 ()	T:105:0.36 ()	A:2:0.01 ()
NC_006833	1033651-1036146	ig	1035708	T	436	C:239:0.55 ()	T:197:0.45 ()
NC_006833	1033651-1036146	ig	1035748	C	550	T:548:1.00 (L3.1:T:1:1.00)	C:2:0.00 ()
NC_006833	1033651-1036146	ig	1035761	T	565	C:561:0.99 (L3.1:C:1:1.00)	A:2:0.00 ()	T:2:0.00 ()
NC_006833	1033651-1036146	ig	1035802	G	585	G:431:0.74 ()	A:152:0.26 ()	C:1:0.00 ()	T:1:0.00 ()
NC_006833	1033651-1036146	ig	1035892	A	399	G:204:0.51 (EE.1:G:1:1.00)	A:195:0.49 ()
NC_006833	1033651-1036146	Wbm0785	1035949	T	274	T:168:0.61 ()	C:106:0.39 ()
NC_006833	1033651-1036146	Wbm0785	1036067	A	228	T:170:0.75 (IM.2:T:1:1.00, EE.2:T:1:0.33, AF.2:T:1:1.00, AF.3:T:6:1.00, L4.3:T:2:1.00, L3.1:T:1:1.00)	A:57:0.25 (EE.2:A:2:0.67)	C:1:0.00 ()
NC_006833	1039476-1040131	Wbm0786	1039485	A	87	G:80:0.92 (AM.1:G:2:1.00, MM.1:G:3:1.00, EE.1:G:3:1.00, IM.2:G:1:1.00, EE.2:G:1:0.50)	A:7:0.08 (EE.2:A:1:0.50)
NC_006833	1039476-1040131	Wbm0786	1039532	T	279	C:273:0.98 (AM.1:C:2:1.00, L4.1:C:1:1.00, MM.1:C:3:1.00, EE.1:C:7:0.78, IM.2:C:2:1.00, EE.2:C:4:0.80, AF.2:C:2:1.00, AF.3:C:3:1.00, L3.1:C:3:1.00)	T:6:0.02 (EE.1:T:2:0.22, EE.2:T:1:0.20)
NC_006833	1039476-1040131	Wbm0786	1039563	A	302	G:298:0.99 (AM.1:G:1:1.00, AF.1:G:1:1.00, L4.1:G:3:1.00, MM.1:G:1:1.00, EE.1:G:3:0.60, EE.2:G:3:1.00, L3.1:G:3:1.00)	A:4:0.01 (EE.1:A:2:0.40)
NC_006833	1039476-1040131	Wbm0786	1039567	C	309	G:305:0.99 (AM.1:G:1:1.00, AF.1:G:1:1.00, L4.1:G:3:1.00, MM.1:G:1:1.00, EE.1:G:2:0.50, EE.2:G:2:1.00, L3.1:G:3:1.00)	C:4:0.01 (EE.1:C:2:0.50)
NC_006833	1039476-1040131	Wbm0786	1039605	C	229	C:178:0.78 ()	T:34:0.15 (EE.2:T:1:1.00, L4.3:T:1:1.00, L3.1:T:3:1.00)	A:3:0.01 ()
NC_006833	1039476-1040131	Wbm0786	1039620	C	210	T:201:0.96 (AF.1:T:1:1.00, L4.1:T:1:1.00, MM.1:T:1:1.00, EE.1:T:3:1.00, EE.2:T:2:1.00, AF.2:T:1:1.00, L4.3:T:1:1.00)	C:6:0.03 ()	G:2:0.01 ()	A:1:0.00 ()
NC_006833	1039476-1040131	Wbm0786	1039625	C	188	G:153:0.81 (AF.1:G:1:1.00, L4.1:G:1:1.00, EE.1:G:3:1.00, EE.2:G:2:1.00, AF.2:G:1:1.00, L4.3:G:1:1.00)	C:35:0.19 ()
NC_006833	1039476-1040131	Wbm0786	1039639	G	160	T:154:0.96 (AF.1:T:1:1.00, L4.1:T:1:1.00, MM.1:T:1:1.00, EE.1:T:1:1.00, EE.2:T:1:1.00, AF.2:T:1:1.00)	G:6:0.04 ()
NC_006833	1039476-1040131	Wbm0786	1039640	G	160	C:154:0.96 (AF.1:C:1:1.00, L4.1:C:1:1.00, MM.1:C:1:1.00, EE.1:C:1:1.00, EE.2:C:1:1.00, AF.2:C:1:1.00)	G:6:0.04 ()
NC_006833	1039476-1040131	Wbm0786	1039676	A	134	G:127:0.95 ()	A:7:0.05 ()
NC_006833	1039476-1040131	Wbm0786	1039681	A	126	C:76:0.60 ()	A:7:0.06 ()
NC_006833	1039476-1040131	Wbm0786	1039682	A	126	A:83:0.66 ()
NC_006833	1039476-1040131	Wbm0786	1039683	G	126	G:83:0.66 ()
NC_006833	1039476-1040131	Wbm0786	1039684	C	121	A:57:0.47 ()	C:21:0.17 ()
NC_006833	1039476-1040131	Wbm0786	1039685	T	121	T:71:0.59 ()
NC_006833	1039476-1040131	Wbm0786	1039686	G	121	G:71:0.59 ()
NC_006833	1039476-1040131	Wbm0786	1039711	C	94	T:72:0.77 ()	C:22:0.23 ()
NC_006833	1039476-1040131	Wbm0786	1039713	A	95	G:75:0.79 ()	A:20:0.21 ()
NC_006833	1039476-1040131	Wbm0786	1039719	C	102	C:80:0.78 ()	T:22:0.22 ()
NC_006833	1039476-1040131	Wbm0786	1039721	G	102	A:98:0.96 ()	G:4:0.04 ()
NC_006833	1039476-1040131	Wbm0786	1039723	G	101	A:98:0.97 ()	G:3:0.03 ()
NC_006833	1039476-1040131	Wbm0786	1039728	T	110	C:107:0.97 ()	T:3:0.03 ()
NC_006833	1039476-1040131	Wbm0786	1039748	T	106	T:83:0.78 ()	C:23:0.22 ()
NC_006833	1039476-1040131	Wbm0786	1039781	C	183	T:178:0.97 (AF.1:T:1:1.00, L3.1:T:1:1.00)	C:5:0.03 ()
NC_006833	1039476-1040131	Wbm0786	1039842	T	149	C:145:0.97 (L4.1:C:1:1.00, L3.1:C:2:1.00)	T:4:0.03 ()
NC_006833	1039476-1040131	Wbm0786	1039858	A	63	C:41:0.65 ()	A:22:0.35 ()
NC_006833	1039476-1040131	Wbm0786	1039862	A	30	A:21:0.70 ()	C:9:0.30 ()
NC_006833	1039476-1040131	Wbm0786	1039863	C	22	C:13:0.59 (L3.1:C:1:0.50)	A:9:0.41 (L3.1:A:1:0.50)
NC_006833	1039476-1040131	Wbm0786	1039889	C	46	C:28:0.61 ()	A:18:0.39 (L3.1:A:1:1.00)
NC_006833	1039476-1040131	Wbm0786	1039890	A	45	G:43:0.96 (AF.1:G:1:1.00, L4.1:G:1:1.00, L3.1:G:1:1.00)	A:2:0.04 ()
NC_006833	1039476-1040131	Wbm0786	1039894	C	45	C:27:0.60 ()
NC_006833	1039476-1040131	Wbm0786	1039908	A	49	A:30:0.61 ()
NC_006833	1039476-1040131	Wbm0786	1039909	A	49	A:24:0.49 ()	G:6:0.12 (L3.1:G:1:1.00)
NC_006833	1039476-1040131	Wbm0786	1039910	A	49	A:24:0.49 ()	G:6:0.12 (L3.1:G:1:1.00)
NC_006833	1039476-1040131	Wbm0786	1039928	A	63	G:59:0.94 (L3.1:G:1:1.00)	A:4:0.06 ()
NC_006833	1039476-1040131	Wbm0786	1039931	A	68	G:64:0.94 (L3.1:G:2:1.00)	A:4:0.06 ()
NC_006833	1039476-1040131	Wbm0786	1039939	T	78	C:68:0.87 (L3.1:C:2:1.00)	T:7:0.09 ()
NC_006833	1039476-1040131	Wbm0786	1039960	T	86	C:79:0.92 (L3.1:C:2:1.00)	T:7:0.08 ()
NC_006833	1039476-1040131	Wbm0786	1039970	T	91	C:83:0.91 (L3.1:C:2:1.00)	T:8:0.09 ()
NC_006833	1039476-1040131	Wbm0786	1040004	G	139	T:129:0.93 ()	G:10:0.07 ()
NC_006833	1039476-1040131	Wbm0786	1040005	A	139	G:129:0.93 ()	A:10:0.07 ()
NC_006833	1039476-1040131	Wbm0786	1040020	A	162	G:87:0.54 ()	A:75:0.46 ()
NC_006833	1039476-1040131	Wbm0786	1040056	A	171	G:156:0.91 (AF.1:G:1:1.00, AF.3:G:7:1.00, L3.1:G:1:1.00)	A:15:0.09 ()
NC_006833	1039476-1040131	Wbm0786	1040081	G	142	A:138:0.97 (AF.1:A:1:1.00, AF.2:A:1:1.00, AF.3:A:4:1.00, L3.1:A:1:1.00)	G:4:0.03 ()
NC_006833	1039476-1040131	Wbm0786	1040094	C	118	T:114:0.97 (AF.1:T:1:1.00, IM.2:T:1:1.00, AF.2:T:1:1.00, AF.3:T:2:1.00, L3.1:T:1:1.00)	C:4:0.03 ()
NC_006833	1039476-1040131	Wbm0786	1040107	T	94	A:69:0.73 (IM.2:A:1:1.00, AF.2:A:1:1.00, AF.3:A:2:1.00, L3.1:A:1:1.00)	T:25:0.27 ()
NC_006833	1039476-1040131	Wbm0786	1040114	A	84	G:80:0.95 (IM.2:G:1:1.00, AF.3:G:2:1.00)	A:4:0.05 ()
NC_006833	1040161-1040311	Wbm0786	1040167	T	23	A:17:0.74 ()	T:6:0.26 ()
NC_006833	1040161-1040311	Wbm0786	1040168	G	31	A:25:0.81 (IM.2:A:1:1.00, AF.3:A:1:1.00)	G:6:0.19 ()
NC_006833	1040161-1040311	Wbm0786	1040207	T	359	G:355:0.99 (AF.1:G:3:1.00, MM.1:G:2:1.00, IM.2:G:1:1.00, EE.2:G:2:1.00, AF.2:G:2:1.00, AF.3:G:10:0.91, L3.1:G:1:1.00)	T:4:0.01 (AF.3:T:1:0.09)
NC_006833	1040161-1040311	Wbm0786	1040232	T	359	C:327:0.91 (L4.1:C:2:0.67, EE.2:C:1:1.00, L4.3:C:1:1.00, L3.1:C:3:0.75)	T:32:0.09 (L4.1:T:1:0.33, L3.1:T:1:0.25)
NC_006833	1040161-1040311	Wbm0786	1040234	T	358	C:355:0.99 (L4.1:C:3:1.00, EE.1:C:1:1.00, EE.2:C:1:1.00, L4.3:C:1:1.00, L3.1:C:4:1.00)	T:3:0.01 ()
NC_006833	1040161-1040311	Wbm0786	1040288	A	170	T:167:0.98 (L4.1:T:2:1.00, EE.2:T:1:1.00, L3.1:T:1:1.00)	A:3:0.02 ()
NC_006833	1047196-1047421	Wbm0789	1047216	A	28	G:23:0.82 (AM.1:G:1:1.00, EE.1:G:1:1.00, EE.2:G:1:1.00, AF.3:G:3:1.00)	A:5:0.18 ()
NC_006833	1047196-1047421	Wbm0789	1047229	G	31	G:24:0.77 ()	A:7:0.23 ()
NC_006833	1047196-1047421	Wbm0789	1047234	A	32	T:25:0.78 (AM.1:T:1:1.00, EE.1:T:1:1.00, EE.2:T:1:1.00)	A:7:0.22 ()
NC_006833	1047196-1047421	Wbm0789	1047239	G	32	A:25:0.78 (AM.1:A:1:1.00, EE.1:A:1:1.00, EE.2:A:1:1.00)	G:7:0.22 ()
NC_006833	1047196-1047421	Wbm0789	1047263	T	33	T:21:0.64 ()	C:12:0.36 ()
NC_006833	1047196-1047421	Wbm0789	1047266	G	34	T:25:0.74 (AM.1:T:2:1.00, AF.1:T:1:1.00, MM.1:T:1:1.00, EE.1:T:1:1.00, EE.2:T:5:1.00, L4.2:T:3:1.00, AF.3:T:3:1.00, L4.3:T:2:1.00, L3.1:T:4:1.00)	G:9:0.26 ()
NC_006833	1047196-1047421	Wbm0789	1047306	G	20	G:12:0.60 (EE.2:G:2:0.50, L4.3:G:1:0.50)	A:8:0.40 (EE.2:A:2:0.50, L4.3:A:1:0.50)
NC_006833	1047196-1047421	Wbm0789	1047320	C	20	C:11:0.55 ()	T:9:0.45 ()
NC_006833	1047196-1047421	Wbm0789	1047325	C	24	T:17:0.71 (MM.1:T:1:1.00, EE.1:T:1:1.00, EE.2:T:4:1.00, L4.2:T:1:1.00, L4.3:T:2:1.00, L3.1:T:1:1.00)	C:7:0.29 ()
NC_006833	1047196-1047421	Wbm0789	1047349	C	22	T:17:0.77 (AF.1:T:3:1.00, MM.1:T:1:1.00, EE.2:T:3:1.00, AF.2:T:1:1.00, L4.2:T:1:1.00, AF.3:T:10:1.00, L4.3:T:1:1.00)	C:5:0.23 ()
NC_006833	1047196-1047421	Wbm0789	1047353	T	24	T:15:0.62 ()	C:9:0.38 ()
NC_006833	1047196-1047421	Wbm0789	1047365	G	21	A:14:0.67 (AF.1:A:3:1.00, MM.1:A:1:1.00, EE.2:A:3:1.00, AF.2:A:1:1.00, AF.3:A:10:1.00)	G:7:0.33 ()
NC_006833	1047196-1047421	Wbm0789	1047367	G	21	T:14:0.67 (AF.1:T:3:1.00, MM.1:T:1:1.00, EE.2:T:3:1.00, AF.2:T:1:1.00, AF.3:T:10:1.00)	G:7:0.33 ()
NC_006833	1047196-1047421	Wbm0789	1047384	G	22	A:14:0.64 (L4.2:A:1:1.00)	G:8:0.36 ()
NC_006833	1047196-1047421	Wbm0789	1047393	G	21	A:10:0.48 (MM.1:A:1:1.00, AF.3:A:5:1.00)	G:8:0.38 ()	T:3:0.14 ()
NC_006833	1047856-1048076	Wbm0790	1047881	A	24	T:8:0.33 (EE.2:T:1:0.33)	A:6:0.25 ()	G:5:0.21 (AM.1:G:1:1.00, EE.2:G:2:0.67, L4.3:G:1:1.00)
NC_006833	1047856-1048076	Wbm0790	1047902	G	76	A:72:0.95 (AM.1:A:1:1.00, MM.1:A:3:1.00, EE.1:A:1:1.00, IM.2:A:1:1.00, EE.2:A:3:1.00, AF.2:A:1:1.00, L4.3:A:1:1.00)	G:4:0.05 ()
NC_006833	1047856-1048076	Wbm0790	1047906	T	88	C:62:0.70 (MM.1:C:4:1.00, EE.1:C:1:1.00, IM.2:C:1:1.00, EE.2:C:2:0.67, L4.3:C:1:1.00, L3.1:C:1:1.00)	T:26:0.30 (EE.2:T:1:0.33)
NC_006833	1047856-1048076	Wbm0790	1047929	A	139	G:101:0.73 (MM.1:G:6:1.00, EE.1:G:3:1.00, IM.2:G:2:1.00, EE.2:G:2:0.67, L3.1:G:3:1.00)	A:38:0.27 (EE.2:A:1:0.33)
NC_006833	1047856-1048076	Wbm0790	1047965	T	138	G:136:0.99 (AM.1:G:1:1.00, MM.1:G:4:1.00, EE.1:G:1:0.50, IM.2:G:1:1.00, EE.2:G:3:1.00, L4.3:G:1:1.00)	T:2:0.01 (EE.1:T:1:0.50)
NC_006833	1047856-1048076	Wbm0790	1047970	C	138	A:101:0.73 (MM.1:A:2:1.00, EE.1:A:2:1.00, EE.2:A:1:0.50)	C:37:0.27 (EE.2:C:1:0.50)
NC_006833	1047856-1048076	Wbm0790	1047992	G	81	A:55:0.68 (EE.1:A:1:1.00, EE.2:A:1:1.00)	G:26:0.32 ()
NC_006833	1047856-1048076	Wbm0790	1048020	A	32	A:24:0.75 ()	C:7:0.22 ()
NC_006833	1047856-1048076	Wbm0790	1048027	T	32	C:30:0.94 (AF.2:C:1:1.00)	A:1:0.03 ()	T:1:0.03 ()
NC_006833	1047856-1048076	Wbm0790	1048042	C	45	T:43:0.96 ()	C:1:0.02 ()
NC_006833	1047856-1048076	Wbm0790	1048044	C	44	T:44:1.00 ()
NC_006833	1047856-1048076	Wbm0790	1048054	G	46	C:33:0.72 ()	T:11:0.24 ()	G:2:0.04 ()
NC_006833	1047856-1048076	Wbm0790	1048058	G	45	G:34:0.76 ()	A:11:0.24 ()
NC_006833	1048261-1048386	Wbm0790	1048281	A	25	T:22:0.88 ()	A:3:0.12 ()
NC_006833	1048261-1048386	Wbm0790	1048312	T	38	C:36:0.95 ()	T:2:0.05 ()
NC_006833	1048261-1048386	Wbm0790	1048313	C	38	T:36:0.95 ()	C:2:0.05 ()
NC_006833	1048261-1048386	Wbm0790	1048349	T	37	C:36:0.97 ()	T:1:0.03 ()
NC_006833	1048261-1048386	Wbm0790	1048365	G	26	A:26:1.00 ()
NC_006833	1051451-1051551	Wbm0792	1051473	A	22	G:16:0.73 ()	A:6:0.27 ()
NC_006833	1051451-1051551	Wbm0792	1051475	C	22	A:16:0.73 ()	C:6:0.27 ()
NC_006833	1054291-1055341	Wbm0793	1054324	A	20	G:17:0.85 ()	A:3:0.15 ()
NC_006833	1054291-1055341	Wbm0793	1054338	C	26	T:22:0.85 ()	C:4:0.15 ()
NC_006833	1054291-1055341	Wbm0793	1054426	T	83	C:78:0.94 (AM.1:C:1:0.50, EE.1:C:1:1.00, EE.2:C:1:1.00)	T:5:0.06 (AM.1:T:1:0.50)
NC_006833	1054291-1055341	Wbm0793	1054440	C	82	C:52:0.63 ()	T:30:0.37 ()
NC_006833	1054291-1055341	Wbm0793	1054441	T	82	C:77:0.94 (EE.1:C:1:1.00, EE.2:C:1:1.00)	T:5:0.06 ()
NC_006833	1054291-1055341	Wbm0793	1054471	C	54	T:47:0.87 ()	C:7:0.13 ()
NC_006833	1054291-1055341	Wbm0793	1054475	G	51	A:44:0.86 ()	G:7:0.14 ()
NC_006833	1054291-1055341	Wbm0793	1054479	G	49	T:42:0.86 ()	G:7:0.14 ()
NC_006833	1054291-1055341	Wbm0793	1054487	T	44	G:40:0.91 ()	T:4:0.09 ()
NC_006833	1054291-1055341	Wbm0793	1054495	G	40	A:36:0.90 ()	G:4:0.10 ()
NC_006833	1054291-1055341	Wbm0793	1054513	A	41	T:37:0.90 (EE.1:T:1:1.00, EE.2:T:1:1.00)	A:4:0.10 ()
NC_006833	1054291-1055341	Wbm0793	1054544	A	45	G:39:0.87 (EE.1:G:1:1.00, EE.2:G:1:1.00)	A:6:0.13 ()
NC_006833	1054291-1055341	Wbm0793	1054546	C	46	T:39:0.85 (EE.1:T:1:1.00, EE.2:T:1:1.00)	C:7:0.15 ()
NC_006833	1054291-1055341	Wbm0793	1054551	A	45	G:38:0.84 (EE.1:G:1:1.00, EE.2:G:1:1.00)	A:7:0.16 ()
NC_006833	1054291-1055341	Wbm0793	1054553	G	45	A:38:0.84 (EE.1:A:1:1.00, EE.2:A:1:1.00)	G:7:0.16 ()
NC_006833	1054291-1055341	Wbm0793	1054634	C	61	T:54:0.89 ()	C:7:0.11 ()
NC_006833	1054291-1055341	Wbm0793	1054641	C	60	T:52:0.87 ()	C:8:0.13 ()
NC_006833	1054291-1055341	Wbm0793	1054673	C	53	T:46:0.87 ()	C:7:0.13 ()
NC_006833	1054291-1055341	Wbm0793	1054677	C	53	T:46:0.87 ()	C:7:0.13 ()
NC_006833	1054291-1055341	Wbm0793	1054692	G	20	A:13:0.65 ()	G:7:0.35 ()
NC_006833	1054291-1055341	Wbm0793	1054701	C	20	T:14:0.70 ()	C:6:0.30 ()
NC_006833	1054291-1055341	Wbm0793	1054712	T	20	C:14:0.70 ()	T:6:0.30 ()
NC_006833	1054291-1055341	Wbm0793	1054734	A	29	G:26:0.90 ()	A:3:0.10 ()
NC_006833	1054291-1055341	Wbm0793	1054747	T	26	C:24:0.92 ()	T:2:0.08 ()
NC_006833	1054291-1055341	Wbm0793	1054760	C	29	G:26:0.90 ()	C:3:0.10 ()
NC_006833	1054291-1055341	Wbm0793	1054769	C	31	T:28:0.90 ()	C:3:0.10 ()
NC_006833	1054291-1055341	Wbm0793	1054770	C	31	G:28:0.90 ()	C:3:0.10 ()
NC_006833	1054291-1055341	Wbm0793	1054789	A	29	G:27:0.93 ()	A:2:0.07 ()
NC_006833	1054291-1055341	Wbm0793	1054802	G	29	A:26:0.90 ()	G:3:0.10 ()
NC_006833	1054291-1055341	Wbm0793	1054811	G	25	A:22:0.88 ()	G:3:0.12 ()
NC_006833	1054291-1055341	Wbm0793	1054820	A	22	G:18:0.82 ()	A:4:0.18 ()
NC_006833	1054291-1055341	Wbm0793	1054823	C	23	T:19:0.83 (AM.1:T:1:1.00)	C:4:0.17 ()
NC_006833	1054291-1055341	Wbm0793	1054848	T	32	C:27:0.84 (AM.1:C:1:1.00, L3.1:C:1:1.00)	T:5:0.16 ()
NC_006833	1054291-1055341	Wbm0793	1054855	T	30	A:26:0.87 (AM.1:A:1:0.50, L3.1:A:1:1.00)	T:4:0.13 (AM.1:T:1:0.50)
NC_006833	1054291-1055341	Wbm0793	1054888	G	54	C:49:0.91 (L3.1:C:1:1.00)	G:5:0.09 ()
NC_006833	1054291-1055341	Wbm0793	1054895	C	56	A:52:0.93 ()	C:4:0.07 ()
NC_006833	1054291-1055341	Wbm0793	1054904	A	56	G:52:0.93 ()	A:4:0.07 ()
NC_006833	1054291-1055341	Wbm0793	1054940	T	56	C:51:0.91 ()	T:5:0.09 ()
NC_006833	1054291-1055341	Wbm0793	1054949	A	57	G:54:0.95 ()	A:3:0.05 ()
NC_006833	1054291-1055341	Wbm0793	1054976	G	38	A:36:0.95 ()	G:2:0.05 ()
NC_006833	1054291-1055341	Wbm0793	1054983	C	38	T:36:0.95 ()	C:2:0.05 ()
NC_006833	1054291-1055341	Wbm0793	1054984	C	38	T:36:0.95 ()	C:2:0.05 ()
NC_006833	1054291-1055341	Wbm0793	1054995	C	41	T:39:0.95 ()	C:2:0.05 ()
NC_006833	1054291-1055341	Wbm0793	1055011	A	57	T:53:0.93 ()	A:4:0.07 ()
NC_006833	1054291-1055341	Wbm0793	1055021	C	65	T:61:0.94 ()	C:4:0.06 ()
NC_006833	1054291-1055341	Wbm0793	1055051	C	59	G:55:0.93 (EE.1:G:1:1.00)	C:4:0.07 ()
NC_006833	1054291-1055341	ig	1055076	T	66	C:63:0.95 (EE.1:C:1:1.00)	T:3:0.05 ()
NC_006833	1054291-1055341	ig	1055112	A	46	G:42:0.91 (EE.1:G:1:1.00)	A:4:0.09 ()
NC_006833	1054291-1055341	ig	1055116	C	35	T:32:0.91 (EE.1:T:1:1.00)	C:3:0.09 ()
NC_006833	1054291-1055341	ig	1055134	T	42	C:39:0.93 ()	T:3:0.07 ()
NC_006833	1054291-1055341	ig	1055155	C	44	A:41:0.93 ()	C:3:0.07 ()
NC_006833	1054291-1055341	ig	1055192	T	37	C:34:0.92 ()	T:3:0.08 ()
NC_006833	1054291-1055341	Wbm0794	1055273	C	25	T:19:0.76 ()	C:6:0.24 ()
NC_006833	1054291-1055341	Wbm0794	1055275	T	25	C:19:0.76 ()	T:6:0.24 ()
NC_006833	1054291-1055341	Wbm0794	1055284	T	22	C:16:0.73 ()	T:6:0.27 ()
NC_006833	1054291-1055341	Wbm0794	1055290	T	24	C:17:0.71 ()	T:7:0.29 ()
NC_006833	1054291-1055341	Wbm0794	1055293	T	25	C:16:0.64 ()	T:9:0.36 ()
NC_006833	1054291-1055341	Wbm0794	1055301	T	24	C:15:0.62 ()	T:9:0.38 ()
NC_006833	1054291-1055341	Wbm0794	1055306	T	25	G:13:0.52 ()	T:12:0.48 ()
NC_006833	1054291-1055341	Wbm0794	1055331	C	22	T:15:0.68 (AM.1:T:2:0.50, EE.2:T:10:0.62)	C:6:0.27 (AM.1:C:2:0.50, EE.2:C:6:0.38)
NC_006833	1063356-1064176	Wbm0796	1063380	T	25	C:18:0.72 (L3.1:C:1:1.00)	T:7:0.28 ()
NC_006833	1063356-1064176	Wbm0796	1063405	C	20	T:14:0.70 ()	C:6:0.30 ()
NC_006833	1063356-1064176	Wbm0797	1063452	G	52	G:32:0.62 ()	A:20:0.38 ()
NC_006833	1063356-1064176	Wbm0797	1063453	G	58	G:34:0.59 ()	C:20:0.34 ()	A:4:0.07 ()
NC_006833	1063356-1064176	Wbm0797	1063469	G	62	A:58:0.94 (EE.1:A:2:1.00, EE.2:A:7:1.00)	G:4:0.06 ()
NC_006833	1063356-1064176	Wbm0797	1063470	T	64	A:32:0.50 (EE.1:A:2:1.00, EE.2:A:7:1.00)	T:32:0.50 ()
NC_006833	1063356-1064176	Wbm0797	1063472	A	64	C:60:0.94 (EE.1:C:2:1.00, EE.2:C:7:1.00)	A:4:0.06 ()
NC_006833	1063356-1064176	Wbm0797	1063533	A	55	G:51:0.93 (EE.1:G:3:1.00, EE.2:G:10:1.00, L3.1:G:1:1.00)	A:4:0.07 ()
NC_006833	1063356-1064176	Wbm0797	1063534	C	59	C:39:0.66 ()	T:20:0.34 (L3.1:T:1:1.00)
NC_006833	1063356-1064176	Wbm0797	1063538	A	62	G:57:0.92 (AM.1:G:1:1.00, EE.1:G:7:1.00, EE.2:G:13:1.00, AF.3:G:1:1.00, L3.1:G:1:1.00)	A:5:0.08 ()
NC_006833	1063356-1064176	Wbm0797	1063571	A	136	C:131:0.96 (AM.1:C:1:0.50, AF.1:C:2:1.00, EE.1:C:8:1.00, EE.2:C:14:1.00, AF.2:C:1:1.00, AF.3:C:6:1.00)	A:5:0.04 (AM.1:A:1:0.50)
NC_006833	1063356-1064176	Wbm0797	1063574	T	139	T:84:0.60 (AM.1:T:1:0.50, AF.3:T:1:0.17)	C:55:0.40 (AM.1:C:1:0.50, AF.1:C:2:1.00, AF.2:C:1:1.00, AF.3:C:5:0.83)
NC_006833	1063356-1064176	Wbm0797	1063598	T	151	G:145:0.96 (AM.1:G:1:0.33, EE.1:G:2:1.00, AF.3:G:1:1.00, L3.1:G:1:1.00)	T:6:0.04 (AM.1:T:2:0.67)
NC_006833	1063356-1064176	Wbm0797	1063639	G	167	T:86:0.51 (AM.1:T:1:0.50, EE.1:T:1:1.00)	G:81:0.49 (AM.1:G:1:0.50)
NC_006833	1063356-1064176	Wbm0797	1063658	T	121	C:114:0.94 (AM.1:C:1:1.00, EE.1:C:1:1.00, L3.1:C:1:1.00)	T:6:0.05 ()
NC_006833	1063356-1064176	Wbm0797	1063664	A	120	G:113:0.94 (AM.1:G:1:1.00, EE.1:G:1:1.00, L3.1:G:1:1.00)	A:7:0.06 ()
NC_006833	1063356-1064176	Wbm0797	1063676	A	112	T:55:0.49 (AM.1:T:1:1.00, EE.1:T:1:1.00)	G:51:0.46 ()	A:6:0.05 ()
NC_006833	1063356-1064176	Wbm0797	1063681	T	109	C:103:0.94 (EE.1:C:1:1.00)	T:6:0.06 ()
NC_006833	1063356-1064176	Wbm0797	1063702	G	63	A:56:0.89 ()	G:7:0.11 ()
NC_006833	1063356-1064176	Wbm0797	1063720	C	61	A:53:0.87 ()	C:8:0.13 ()
NC_006833	1063356-1064176	Wbm0797	1063721	C	61	T:53:0.87 ()	C:8:0.13 ()
NC_006833	1063356-1064176	Wbm0797	1063734	A	41	T:34:0.83 ()	A:7:0.17 ()
NC_006833	1063356-1064176	Wbm0797	1063735	G	41	T:34:0.83 ()	G:7:0.17 ()
NC_006833	1063356-1064176	Wbm0797	1063737	G	42	A:34:0.81 ()	G:8:0.19 ()
NC_006833	1063356-1064176	Wbm0797	1063741	C	46	T:39:0.85 ()	C:7:0.15 ()
NC_006833	1063356-1064176	Wbm0797	1063750	C	78	T:70:0.90 ()	C:8:0.10 ()
NC_006833	1063356-1064176	Wbm0797	1063757	A	82	G:74:0.90 ()	A:8:0.10 ()
NC_006833	1063356-1064176	Wbm0797	1063779	G	75	A:68:0.91 (EE.1:A:1:0.50, L3.1:A:1:1.00)	G:7:0.09 (EE.1:G:1:0.50)
NC_006833	1063356-1064176	Wbm0797	1063796	A	68	G:62:0.91 (EE.1:G:1:1.00, L3.1:G:1:1.00)	A:6:0.09 ()
NC_006833	1063356-1064176	Wbm0797	1063842	G	46	A:39:0.85 ()	G:7:0.15 ()
NC_006833	1063356-1064176	Wbm0797	1063849	C	29	G:25:0.86 (L3.1:G:1:1.00)	C:4:0.14 ()
NC_006833	1063356-1064176	Wbm0797	1063850	T	24	A:20:0.83 (L3.1:A:1:1.00)	T:4:0.17 ()
NC_006833	1063356-1064176	Wbm0797	1063858	C	28	A:24:0.86 (L3.1:A:1:1.00)	C:4:0.14 ()
NC_006833	1063356-1064176	Wbm0797	1063867	C	33	T:29:0.88 (L3.1:T:1:1.00)	C:4:0.12 ()
NC_006833	1063356-1064176	Wbm0797	1063871	C	30	T:26:0.87 ()	C:4:0.13 ()
NC_006833	1063356-1064176	Wbm0797	1063872	G	29	A:26:0.90 ()	G:3:0.10 ()
NC_006833	1063356-1064176	Wbm0797	1063938	A	42	G:36:0.86 (L3.1:G:2:1.00)	A:5:0.12 ()	C:1:0.02 ()
NC_006833	1063356-1064176	Wbm0797	1063946	C	39	C:21:0.54 ()	T:17:0.44 ()
NC_006833	1063356-1064176	Wbm0797	1063947	G	37	A:33:0.89 ()	G:3:0.08 ()
NC_006833	1063356-1064176	Wbm0797	1063948	G	39	G:24:0.62 ()	A:15:0.38 ()
NC_006833	1063356-1064176	Wbm0797	1063960	T	47	C:42:0.89 (AF.3:C:1:1.00)	T:4:0.09 ()	A:1:0.02 ()
NC_006833	1063356-1064176	Wbm0797	1063970	G	46	G:29:0.63 ()	C:17:0.37 (AF.3:C:1:1.00)
NC_006833	1063356-1064176	Wbm0797	1063973	C	44	T:36:0.82 (AF.3:T:1:1.00)	C:7:0.16 ()	A:1:0.02 ()
NC_006833	1063356-1064176	Wbm0797	1063998	A	47	A:35:0.74 ()	G:12:0.26 (AF.3:G:1:1.00)
NC_006833	1063356-1064176	Wbm0797	1064020	G	38	T:31:0.82 ()	G:7:0.18 ()
[truncated: 9 more rows]
