# Supplementary material for: Extensively duplicated and transcriptionally active recent lateral gene transfer from a bacterial Wolbachia endosymbiont to its host filarial nematode Brugia malayi
Source: BMC Genomics. 2013 Sep 22;14:639. doi: 10.1186/1471-2164-14-639 (PMC3849323; doi:10.1186/1471-2164-14-639)
Supplement: Additional file 5 — Transcription of BWA-detected, full-length nuwts based on SNP pattern. [file 1471-2164-14-639-S5.xlsx]

## Sheet: Sheet1
Gene	Product	Transcribed based on SNP pattern?
Wbm0033	hypothetical protein	Yes
Wbm0078	4'-phosphopantetheinyl transferase	Yes
Wbm0079	prolipoprotein diacylglyceryl transferase	Yes
Wbm0080	SsrA-binding protein	Yes
Wbm0081	hypothetical protein	Yes
Wbm0104	hypothetical protein	Yes
Wbm0147	thiol-disulfide isomerase	Yes
Wbm0148	thymidilate kinase	Yes
Wbm0149	hypothetical protein	No
Wbm0240	HIT family hydrolase	Yes
Wbm0241	NADH:ubiquinone oxidoreductase chain A	Yes
Wbm0275	glutamine synthetase	No
Wbm0324	30S ribosomal protein S5	Yes
Wbm0325	50S ribosomal protein L18	No
Wbm0326	50S ribosomal protein L6	No
Wbm0328	30S ribosomal protein S14	No
Wbm0693	hypothetical protein	Yes
Wbm0783	hypothetical protein	Yes
Wbm0784	hypothetical protein	No
Wbm5012	cardiolipin synthase family enzyme (pseudogene region)	Yes
Wbm9002	5S ribosomal RNA	No
