# Supplementary material for: Extensively duplicated and transcriptionally active recent lateral gene transfer from a bacterial Wolbachia endosymbiont to its host filarial nematode Brugia malayi
Source: BMC Genomics. 2013 Sep 22;14:639. doi: 10.1186/1471-2164-14-639 (PMC3849323; doi:10.1186/1471-2164-14-639)
Supplement: Additional file 6 — qPCR experiment details. [file 1471-2164-14-639-S6.xls]

## Sheet: Sheet1
Gene name	Function	Estimated copy number1	Primer name	Primer sequence (5' -> 3')	Product size (bp)	Use
Wbm0276	Chromosomal replication initiation protein DnaA	1	Wbm0276_F	GGT TCG CCA CTA GAT CCA AG	146	Wolbachia wBm single-copy control
			Wbm0276_R	CCC ACT CCG CCA TAT AGA AAC
Wbm0350	Chaperonin GroEL	1	Wbm0350_F	CGT TGC TGT GCT TAA AGT CG	133	Wolbachia wBm single-copy control
			Wbm0350_R	AAG TGC AAC TCC ACC ACC TG
Wbm0600	Succinate dehydrogenase iron-sulfur subunit SdhB	1	Wbm0600_F	TCA AAT TTA CCG TTG GTC TGC	101	Wolbachia wBm single-copy control
			Wbm0600_R	TCA ATG CAT CAA GCA CCA TAG
Wbm0602	Cell division protein FtsZ	1	Wbm0602_F	AGT GCG CGA AGA AGT AGA CG	105	Wolbachia wBm single-copy control
			Wbm0602_R	TCA ATGC CAG TTG CAA GAA C
Wbm0644	DNA segregation ATPase FtsK	1	Wbm0644_F	GCT GGA GCA GGT CCT TAG TG	144	Wolbachia wBm single-copy control
			Wbm0644_R	CGT GCA ATA TCG TCT GCA AG
Wbm0728	Uroporphyrinogen-III synthase	1	Wbm0728_F	CAG CGT GAA AGC ATT TAG CC	135	Wolbachia wBm single-copy control
			Wbm0728_R	AGC CCT TCA ACA TTG CTG TC
Bm1_12390	Serine/threonine protein kinase 6, putative	1	12390_F	AGT TGG GAA ACC TGC ATT TG	138	B. malayi single-copy control
			12390_R	GAA AGA ACC ACG TGC TCA GG
Bm1_19990	Cuticle collagen 2 precursor, putative	1	19990_F	ACG CGA TGT AAT GAT GGA AG	104	B. malayi single-copy control
			19990_R	CAC GAC TAA TAA CAG CGG TTT G
Bm1_20215	Hsp90 protein	1	20215_F	GGG TAT TTG TAC CGA AAC TGA CC	120	B. malayi single-copy control
			20215_R	AAT ACC ACG CCA CAA CTT TC
Bm1_27915	Kinesin motor domain containing protein	1	27915_F	TAG CGG ATT GCA AGT CGA AC	125	B. malayi single-copy control
			27915_R	AAC CTT CCA ATT GCT TGA ATG
Bm1_29280	Ribosome recycling factor family protein	1	29280_F	GGT GAT TCT CTT GAT GAC TCT AAT G	115	B. malayi single-copy control
			29280_R	AAA GAT TCC GTC TTA TTA CCT TTG
Bm1_33930	Glutathione transferase, putative	1	33930_F	CGA CTC GAT CTG TCC CTA GC	136	B. malayi single-copy control
			33930_R	CAA CGA TGC AAT TGT TCA CC
Wbm0022	Alpha/beta fold family hydrolase	6-8	LGT_Wbm0022_F	TTC CTT TGG AGC ATG GGT AG	138	Putative LGT to check
			LGT_Wbm0022_R	TGT ATG ATA AGC CCA GGA ACC
Wbm0078	4'-phosphopantetheinyl transferase	5	LGT_Wbm0078_F	GCC AAG AAA TGC AAG CAA AG	140	Putative LGT to check
			LGT_Wbm0078_R	AAG ATG CGG CTT TCC TCT TAC
Wbm0147	thiol-disulfide isomerase	2-5	LGT_Wbm0147_F	GCA CCA TAC TCT TTA GCT ACT TCC	127	Putative LGT to check
			LGT_Wbm0147_R	TGC CAA ATG ATG TAA ATG AAT ACC
Wbm0240	HIT family hydrolase	4-6	LGT_Wbm0240_F	TGA GGA TGA GGA TGT CTT GG	129	Putative LGT to check
			LGT_Wbm0240_R	ACT ATT TCC TCC GCA GAA GC
Wbm0241	NADH:ubiquinone oxidoreductase chain A	4	LGT_Wbm0241_F2	ATG ATA TTT GAC TTA GAA ATT GCT	88	Putative LGT to check
			LGT_Wbm0241_R	CCA TCA TAG ACC AAA ATC CAC A
Wbm0275	Glutamine synthetase	2	LGT_Wbm0275_F2	CGG CAG TTC TAT TGT TCA CG	140	Putative LGT to check
			LGT_Wbm0275_R2	TGG TAT TGG TGG GTT ATG TGC
Wbm0429	DNA polymerase III beta clamp subunit	10-12	LGT_Wbm0429_F	ACA TCT GCA GCA AGT GAA GC	126	Putative LGT to check
			LGT_Wbm0429_R	AGT GGT CGA AAG GCG TAA TG
Wbm0502	50S ribosomal protein L9	3-6	LGT_Wbm0502_F	GAG GAG CAG CGT TCC TTT C	116	Putative LGT to check
			LGT_Wbm0502_R	TCC TCA GAA GCT TGC TTT ACC
Wbm0784	hypothetical protein	3-4	LGT_Wbm0784_F	AAC TTC TTC ATT AGT TTG CTT GC	104	Putative LGT to check
			LGT_Wbm0784_R	AAA GGA GAA CTG AGA GAG ATG AGG
Wbm0797	Type IV secretion system ATPase VirB4	1-15	LGT_Wbm0797_F2	CTA GCT ACC ACA GCA TTA ATC C	98	Putative LGT to check
			LGT_Wbm0797_R2	TGG TAT TGG TGG GTT ATG TGC
1 When a range of numbers is shown, it corresponds to the number of recent (minimum) and older (maximum) copies
