# Supplementary material for: Extensively duplicated and transcriptionally active recent lateral gene transfer from a bacterial Wolbachia endosymbiont to its host filarial nematode Brugia malayi
Source: BMC Genomics. 2013 Sep 22;14:639. doi: 10.1186/1471-2164-14-639 (PMC3849323; doi:10.1186/1471-2164-14-639)
Supplement: Additional file 7 — qRT-PCR experiment details. [file 1471-2164-14-639-S7.xls]

## Sheet: Sheet1
Gene	Function	transcription pattern	primer sequence (5' -> 3')	product size (bp)	Reference
Wbm0149	Hypothetical protein	not transcribed	TTT ATC CAG GTG ATA CAA TTC TTC TG	62	this work
			TTG CAA CAG ATT TTT GGA ATG
Wbm0783	Hypothetical protein	eggs/embryos - not transcribed in any of the life stages checked in this study	TCA GAG TGG TTA TTC TTT TTT GC	151	this work
			AAT CTA CAG CAG AAT TGG AGA G
Wbm0693	Hypothetical protein	L3/L4 larvae	AAA GCA GCA TTC AAG CAA C	125	this work
			TTG TCT AGC TTT GTT CCT ACT TCT TC
Wbm0350	GroEL	not a nuwt - constitutively transcribed bacterial gene	CGT TGC TGT GCT TAA AGT CG	99	this work
			TCA ATT GCA GCT CTT GTT GC
Bm1_16810	actin	constitutively expressed B. malayi gene	TGC TGA TCG TAT GCA GAA GG	124	this work
			GGA GAG TGA CGC CAG GAT AG
Bm1_31480	tph-1	constitutively expressed B. malayi gene	AAG GAC GGC AAG TAG TAA GGA	153	Laney et al, 2008
			AAC AGT TCA TTT CTT GTA GC
Bm1_03910	40S ribosomal protein S27	constitutively expressed B. malayi gene	GCC GTT AGC ACG AGA TTT ATT G	112	this work
			AGG GCA CTT TAC ATC CAT GAA G
Bm1_03960	ribosomal protein L16	constitutively expressed B. malayi gene	TGT TAC ACC TGT TCG AGC AAA G	98	this work
			ATC GTT CGC AAA GAT ACA TCA G
